# Supplementary material for: Identification of Gossypium hirsutum long non-coding RNAs (lncRNAs) under salt stress
Source: BMC Plant Biol. 2018 Jan 25;18:23. doi: 10.1186/s12870-018-1238-0 (PMC5785843; doi:10.1186/s12870-018-1238-0)
Supplement: Supplementary file 3 — Conservation of Gossypium hirsutum lincRNAs. (XLS 5268 kb) [file 12870_2018_1238_MOESM3_ESM.xls]

Chromosome	Location	PhastCons
A01	4362998	0.081
A01	4362999	0.144
A01	4363000	0.191
A01	4363001	0.225
A01	4363002	0.247
A01	4363003	0.321
A01	4363004	0.373
A01	4363005	0.407
A01	4363006	0.511
A01	4363007	0.596
A01	4363008	0.66
A01	4363009	0.707
A01	4363010	0.744
A01	4363011	0.77
A01	4363012	0.787
A01	4363013	0.799
A01	4363014	0.803
A01	4363015	0.804
A01	4363016	0.797
A01	4363017	0.782
A01	4363018	0.762
A01	4363019	0.736
A01	4363020	0.698
A01	4363021	0.698
A01	4363022	0.692
A01	4363023	0.679
A01	4363024	0.655
A01	4363025	0.623
A01	4363026	0.58
A01	4363027	0.577
A01	4363028	0.566
A01	4363029	0.547
A01	4363030	0.513
A01	4363031	0.467
A01	4363032	0.408
A01	4363033	0.333
A01	4363034	0.232
A01	4363035	0.193
A01	4363036	0.189
A01	4363037	0.174
A01	4363038	0.145
A01	4363039	0.14
A01	4363040	0.125
A01	4363041	0.095
A01	4363042	0.087
A01	4363043	0.094
A01	4363044	0.09
A01	4363045	0.103
A01	4363046	0.106
A01	4363047	0.128
A01	4363048	0.14
A01	4363049	0.139
A01	4363050	0.128
A01	4363051	0.137
A01	4363052	0.137
A01	4363053	0.123
A01	4363054	0.095
A01	4363055	0.088
A01	4363056	0.07
A01	4363057	0.072
A01	4363058	0.095
A01	4363059	0.104
A01	4363060	0.136
A01	4363061	0.156
A01	4363062	0.166
A01	4363063	0.212
A01	4363064	0.244
A01	4363065	0.265
A01	4363066	0.275
A01	4363067	0.271
A01	4363068	0.252
A01	4363069	0.27
A01	4363070	0.277
A01	4363071	0.27
A01	4363072	0.252
A01	4363073	0.263
A01	4363074	0.264
A01	4363075	0.296
A01	4363076	0.316
A01	4363077	0.322
A01	4363078	0.439
A01	4363079	0.448
A01	4363080	0.444
A01	4363081	0.43
A01	4363082	0.406
A01	4363083	0.37
A01	4363084	0.378
A01	4363085	0.375
A01	4363086	0.362
A01	4363087	0.338
A01	4363088	0.302
A01	4363089	0.247
A01	4363090	0.237
A01	4363091	0.212
A01	4363092	0.174
A01	4363093	0.171
A01	4363094	0.158
A01	4363095	0.13
A01	4363096	0.125
A01	4363097	0.11
A01	4363098	0.114
A01	4363099	0.139
A01	4363100	0.199
A01	4363101	0.244
A01	4363102	0.271
A01	4363103	0.284
A01	4363104	0.285
A01	4363105	0.32
A01	4363106	0.343
A01	4363107	0.355
A01	4363108	0.353
A01	4363109	0.336
A01	4363110	0.305
A01	4363111	0.26
A01	4363112	0.257
A01	4363113	0.293
A01	4363114	0.313
A01	4363115	0.319
A01	4363116	0.314
A01	4363117	0.294
A01	4363118	0.263
A01	4363119	0.264
A01	4363120	0.253
A01	4363121	0.232
A01	4363122	0.239
A01	4363123	0.278
A01	4363124	0.3
A01	4363125	0.312
A01	4363126	0.361
A01	4363127	0.397
A01	4363128	0.421
A01	4363129	0.431
A01	4363130	0.482
A01	4363131	0.516
A01	4363132	0.536
A01	4363133	0.546
A01	4363134	0.548
A01	4363135	0.537
A01	4363136	0.517
A01	4363137	0.487
A01	4363138	0.494
A01	4363139	0.492
A01	4363140	0.48
A01	4363141	0.454
A01	4363142	0.418
A01	4363143	0.368
A01	4363144	0.358
A01	4363145	0.336
A01	4363146	0.299
A01	4363147	0.304
A01	4363148	0.294
A01	4363149	0.273
A01	4363150	0.236
A01	4363151	0.231
A01	4363152	0.215
A01	4363153	0.198
A01	4363154	0.181
A01	4363155	0.164
A01	4363156	0.145
A01	4363157	0.125
A01	4363158	0.103
A01	4363159	0.079
A01	4363160	0.053
A01	4363161	0.043
A01	4363162	0.047
A01	4363163	0.04
A01	4363164	0.043
A01	4363165	0.038
A01	4363166	0.041
A01	4363167	0.056
A01	4363168	0.061
A01	4363169	0.086
A01	4363170	0.101
A01	4363171	0.106
A01	4363172	0.098
A01	4363173	0.109
A01	4363174	0.107
A01	4363175	0.095
A01	4363176	0.104
A01	4363177	0.104
A01	4363178	0.094
A01	4363179	0.1
A01	4363180	0.097
A01	4363181	0.085
A01	4363182	0.093
A01	4363183	0.121
A01	4363184	0.138
A01	4363185	0.141
A01	4363186	0.144
A01	4363187	0.144
A01	4363188	0.143
A01	4363189	0.141
A01	4363190	0.136
A01	4363191	0.13
A01	4363192	0.123
A01	4363193	0.113
A01	4363194	0.093
A01	4363195	0.062
A01	4363196	0.052
A01	4363197	0.033
A01	4363198	0.025
A01	4363199	0.025
A01	4363200	0.035
A01	4363201	0.036
A01	4363202	0.049
A01	4363203	0.083
A01	4363204	0.106
A01	4363205	0.158
A01	4363206	0.193
A01	4363207	0.215
A01	4363208	0.226
A01	4363209	0.227
A01	4363210	0.171
A01	4363211	0.145
A01	4363212	0.105
A01	4363213	0.091
A01	4363214	0.065
A01	4363215	0.06
A01	4363216	0.045
A01	4363217	0.045
A01	4363218	0.035
A01	4363219	0.034
A01	4363220	0.025
A01	4363221	0.023
A01	4363222	0.028
A01	4363223	0.047
A01	4363224	0.054
A01	4363225	0.053
A01	4363226	0.041
A01	4363227	0.042
A01	4363228	0.053
A01	4363229	0.054
A01	4363230	0.068
A01	4363231	0.072
A01	4363232	0.097
A01	4363233	0.15
A01	4363234	0.147
A01	4363235	0.134
A01	4363236	0.146
A01	4363237	0.148
A01	4363238	0.137
A01	4363239	0.152
A01	4363240	0.157
A01	4363241	0.148
A01	4363242	0.126
A01	4363243	0.126
A01	4363244	0.115
A01	4363245	0.094
A01	4363246	0.095
A01	4363247	0.087
A01	4363248	0.068
A01	4363249	0.068
A01	4363250	0.059
A01	4363251	0.066
A01	4363252	0.064
A01	4363253	0.079
A01	4363254	0.082
A01	4363255	0.108
A01	4363256	0.159
A01	4363257	0.173
A01	4363258	0.177
A01	4363259	0.214
A01	4363260	0.239
A01	4363261	0.252
A01	4363262	0.252
A01	4363263	0.241
A01	4363264	0.218
A01	4363265	0.184
A01	4363266	0.136
A01	4363267	0.118
A01	4363268	0.12
A01	4363269	0.143
A01	4363270	0.205
A01	4363271	0.201
A01	4363272	0.186
A01	4363273	0.16
A01	4363274	0.117
A01	4363275	0.101
A01	4363276	0.108
A01	4363277	0.136
A01	4363278	0.154
A01	4363279	0.201
A01	4363280	0.235
A01	4363281	0.331
A01	4363282	0.408
A01	4363283	0.463
A01	4363284	0.504
A01	4363285	0.535
A01	4363286	0.555
A01	4363287	0.563
A01	4363288	0.559
A01	4363289	0.542
A01	4363290	0.561
A01	4363291	0.572
A01	4363292	0.575
A01	4363293	0.617
A01	4363294	0.649
A01	4363295	0.669
A01	4363296	0.682
A01	4363297	0.687
A01	4363298	0.683
A01	4363299	0.671
A01	4363300	0.653
A01	4363301	0.671
A01	4363302	0.681
A01	4363303	0.685
A01	4363304	0.682
A01	4363305	0.672
A01	4363306	0.652
A01	4363307	0.623
A01	4363308	0.631
A01	4363309	0.632
A01	4363310	0.622
A01	4363311	0.6
A01	4363312	0.564
A01	4363313	0.517
A01	4363314	0.457
A01	4363315	0.381
A01	4363316	0.286
A01	4363317	0.254
A01	4363318	0.209
A01	4363319	0.144
A01	4363320	0.121
A01	4363321	0.12
A01	4363322	0.107
A01	4363323	0.112
A01	4363324	0.104
A01	4363325	0.121
A01	4363326	0.127
A01	4363327	0.123
A01	4363328	0.14
A01	4363329	0.186
A01	4363330	0.214
A01	4363331	0.231
A01	4363332	0.296
A01	4363333	0.34
A01	4363334	0.367
A01	4363335	0.384
A01	4363336	0.386
A01	4363337	0.378
A01	4363338	0.355
A01	4363339	0.321
A01	4363340	0.321
A01	4363341	0.307
A01	4363342	0.282
A01	4363343	0.288
A01	4363344	0.328
A01	4363345	0.356
A01	4363346	0.431
A01	4363347	0.49
A01	4363348	0.532
A01	4363349	0.562
A01	4363350	0.579
A01	4363351	0.587
A01	4363352	0.588
A01	4363353	0.579
A01	4363354	0.559
A01	4363355	0.529
A01	4363356	0.536
A01	4363357	0.535
A01	4363358	0.521
A01	4363359	0.543
A01	4363360	0.556
A01	4363361	0.561
A01	4363362	0.553
A01	4363363	0.533
A01	4363364	0.503
A01	4363365	0.517
A01	4363366	0.523
A01	4363367	0.516
A01	4363368	0.546
A01	4363369	0.563
A01	4363370	0.567
A01	4363371	0.563
A01	4363372	0.55
A01	4363373	0.528
A01	4363374	0.55
A01	4363375	0.562
A01	4363376	0.562
A01	4363377	0.554
A01	4363378	0.537
A01	4363379	0.51
A01	4363380	0.472
A01	4363381	0.472
A01	4363382	0.459
A01	4363383	0.482
A01	4363384	0.496
A01	4363385	0.496
A01	4363386	0.486
A01	4363387	0.467
A01	4363388	0.438
A01	4363389	0.451
A01	4363390	0.451
A01	4363391	0.438
A01	4363392	0.414
A01	4363393	0.378
A01	4363394	0.325
A01	4363395	0.256
A01	4363396	0.237
A01	4363397	0.206
A01	4363398	0.211
A01	4363399	0.205
A01	4363400	0.188
A01	4363401	0.197
A01	4363402	0.195
A01	4363403	0.219
A01	4363404	0.23
A01	4363405	0.226
A01	4363406	0.257
A01	4363407	0.335
A01	4363408	0.396
A01	4363409	0.437
A01	4363410	0.463
A01	4363411	0.474
A01	4363412	0.476
A01	4363413	0.469
A01	4363414	0.451
A01	4363415	0.419
A01	4363416	0.431
A01	4363417	0.429
A01	4363418	0.414
A01	4363419	0.388
A01	4363420	0.404
A01	4363421	0.411
A01	4363422	0.456
A01	4363423	0.489
A01	4363424	0.507
A01	4363425	0.516
A01	4363426	0.516
A01	4363427	0.563
A01	4363428	0.599
A01	4363429	0.625
A01	4363430	0.643
A01	4363431	0.65
A01	4363432	0.649
A01	4363433	0.641
A01	4363434	0.622
A01	4363435	0.594
A01	4363436	0.611
A01	4363437	0.621
A01	4363438	0.622
A01	4363439	0.616
A01	4363440	0.602
A01	4363441	0.576
A01	4363442	0.539
A01	4363443	0.547
A01	4363444	0.543
A01	4363445	0.526
A01	4363446	0.546
A01	4363447	0.557
A01	4363448	0.559
A01	4363449	0.549
A01	4363450	0.53
A01	4363451	0.496
A01	4363452	0.509
A01	4363453	0.512
A01	4363454	0.503
A01	4363455	0.538
A01	4363456	0.562
A01	4363457	0.637
A01	4363458	0.692
A01	4363459	0.737
A01	4363460	0.773
A01	4363461	0.803
A01	4363462	0.827
A01	4363463	0.846
A01	4363464	0.859
A01	4363465	0.869
A01	4363466	0.876
A01	4363467	0.878
A01	4363468	0.878
A01	4363469	0.877
A01	4363470	0.873
A01	4363471	0.864
A01	4363472	0.85
A01	4363473	0.832
A01	4363474	0.81
A01	4363475	0.783
A01	4363476	0.745
A01	4363477	0.698
A01	4363478	0.641
A01	4363479	0.565
A01	4363480	0.472
A01	4363481	0.442
A01	4363482	0.402
A01	4363483	0.347
A01	4363484	0.278
A01	4363485	0.251
A01	4363486	0.212
A01	4363933	0.086
A01	4363934	0.153
A01	4363935	0.203
A01	4363936	0.236
A01	4363937	0.257
A01	4363938	0.267
A01	4363939	0.263
A01	4363940	0.248
A01	4363941	0.268
A01	4363942	0.277
A01	4363943	0.272
A01	4363944	0.298
A01	4363945	0.31
A01	4363946	0.31
A01	4363947	0.354
A01	4363948	0.381
A01	4363949	0.397
A01	4363950	0.398
A01	4363951	0.39
A01	4363952	0.372
A01	4363953	0.395
A01	4363954	0.408
A01	4363955	0.41
A01	4363956	0.45
A01	4363957	0.479
A01	4363958	0.494
A01	4363959	0.495
A01	4363960	0.487
A01	4363961	0.465
A01	4363962	0.428
A01	4363963	0.373
A01	4363964	0.303
A01	4363965	0.276
A01	4363966	0.234
A01	4363967	0.171
A01	4363968	0.15
A01	4363969	0.118
A01	4363970	0.115
A01	4363971	0.131
A01	4363972	0.137
A01	4363973	0.13
A01	4363974	0.148
A01	4363975	0.156
A01	4363976	0.191
A01	4363977	0.27
A01	4363978	0.332
A01	4363979	0.374
A01	4363980	0.474
A01	4363981	0.556
A01	4363982	0.622
A01	4363983	0.675
A01	4363984	0.713
A01	4363985	0.74
A01	4363986	0.759
A01	4363987	0.773
A01	4363988	0.779
A01	4363989	0.779
A01	4363990	0.775
A01	4363991	0.763
A01	4363992	0.746
A01	4363993	0.722
A01	4363994	0.691
A01	4363995	0.646
A01	4363996	0.585
A01	4363997	0.502
A01	4363998	0.473
A01	4363999	0.431
A01	4364000	0.376
A01	4364001	0.37
A01	4364002	0.35
A01	4364003	0.318
A01	4364004	0.327
A01	4364005	0.324
A01	4364006	0.313
A01	4364007	0.291
A01	4364008	0.257
A01	4364009	0.26
A01	4364010	0.249
A01	4364011	0.224
A01	4364012	0.181
A01	4364013	0.125
A01	4364014	0.1
A01	4364015	0.1
A01	4364016	0.091
A01	4364017	0.071
A01	4364018	0.07
A01	4364019	0.06
A01	4364020	0.066
A01	4364021	0.088
A01	4364022	0.1
A01	4364023	0.102
A01	4364024	0.094
A01	4364025	0.104
A01	4364026	0.103
A01	4364027	0.127
A01	4364028	0.138
A01	4364029	0.147
A01	4364030	0.154
A01	4364031	0.16
A01	4364032	0.153
A01	4364033	0.136
A01	4364034	0.107
A01	4364035	0.099
A01	4364036	0.082
A01	4364037	0.053
A01	4364038	0.044
A01	4364039	0.049
A01	4364040	0.066
A01	4364041	0.073
A01	4364042	0.07
A01	4364043	0.085
A01	4364044	0.09
A01	4364045	0.086
A01	4364046	0.072
A01	4364047	0.072
A01	4364048	0.064
A01	4364049	0.046
A01	4364050	0.04
A01	4364051	0.026
A01	6467329	0.033
A01	6467330	0.055
A01	6467331	0.066
A01	6467332	0.067
A01	6467333	0.059
A01	6467334	0.042
A01	6467335	0.039
A01	6467336	0.045
A01	6467337	0.043
A01	6467338	0.05
A01	6467339	0.049
A01	6467340	0.038
A01	6467341	0.038
A01	6467342	0.031
A01	6467343	0.033
A01	6467344	0.045
A01	6467345	0.047
A01	6467346	0.041
A01	6467347	0.048
A01	6467348	0.068
A01	6467349	0.112
A01	6467350	0.142
A01	6467351	0.161
A01	6467352	0.17
A01	6467353	0.165
A01	6467354	0.15
A01	6467355	0.123
A01	6467356	0.084
A01	6467357	0.068
A01	6467358	0.067
A01	6467359	0.056
A01	6467360	0.036
A01	6467361	0.028
A01	6467362	0.027
A01	6467363	0.018
A01	6467364	0.014
A01	6467365	0.016
A01	6467366	0.01
A01	6467367	0.009
A01	6467368	0.01
A01	6467369	0.014
A01	6467370	0.011
A01	6467371	0.01
A01	6467372	0.013
A01	6467373	0.021
A01	6467374	0.019
A01	6467375	0.025
A01	6467376	0.022
A01	6467377	0.027
A01	6467378	0.024
A01	6467379	0.029
A01	6467380	0.047
A01	6467381	0.055
A01	6467382	0.085
A01	6467383	0.104
A01	6467384	0.149
A01	6467385	0.206
A01	6467386	0.22
A01	6467387	0.223
A01	6467388	0.215
A01	6467389	0.196
A01	6467390	0.162
A01	6467391	0.114
A01	6467392	0.095
A01	6467393	0.098
A01	6467394	0.089
A01	6467395	0.069
A01	6467396	0.039
A01	6467397	0.025
A01	6467398	0.018
A01	6467399	0.019
A01	6467400	0.026
A01	6467401	0.041
A01	6467402	0.053
A01	6467403	0.062
A01	6467404	0.067
A01	6467405	0.07
A01	6467406	0.062
A01	6467407	0.066
A01	6467408	0.091
A01	6467409	0.106
A01	6467410	0.108
A01	6467411	0.098
A01	6467412	0.078
A01	6467413	0.047
A01	6467414	0.033
A01	6467415	0.028
A01	6467416	0.03
A01	6467417	0.025
A01	6467418	0.025
A01	6467419	0.017
A01	6467420	0.015
A01	6467421	0.02
A01	6467422	0.03
A01	6467423	0.032
A01	6467424	0.043
A01	6467425	0.073
A01	6467426	0.092
A01	6467427	0.099
A01	6467428	0.132
A01	6467429	0.152
A01	6467430	0.162
A01	6467431	0.2
A01	6467432	0.226
A01	6467433	0.251
A01	6467434	0.266
A01	6467435	0.328
A01	6467436	0.375
A01	6467437	0.41
A01	6467438	0.429
A01	6467439	0.434
A01	6467440	0.426
A01	6467441	0.391
A01	6467442	0.359
A01	6467443	0.362
A01	6467444	0.352
A01	6467445	0.33
A01	6467446	0.31
A01	6467447	0.29
A01	6467448	0.272
A01	6467449	0.254
A01	6467450	0.236
A01	6467451	0.219
A01	6467452	0.201
A01	6467453	0.182
A01	6467454	0.149
A01	6467455	0.146
A01	6467456	0.131
A01	6467457	0.104
A01	6467458	0.062
A01	6467459	0.046
A01	6467460	0.042
A01	6467461	0.029
A01	6467462	0.028
A01	6467463	0.036
A01	6467464	0.035
A01	6467465	0.044
A01	6467466	0.066
A01	6467467	0.078
A01	6467468	0.078
A01	6467469	0.069
A01	6467470	0.05
A01	6467471	0.044
A01	6467472	0.052
A01	6467473	0.05
A01	6467474	0.061
A01	6467475	0.062
A01	6467476	0.054
A01	6467477	0.035
A01	6467478	0.029
A01	6467479	0.031
A01	6467480	0.024
A01	6467481	0.027
A01	6467482	0.041
A01	6467483	0.044
A01	6467484	0.059
A01	6467485	0.065
A01	6467486	0.059
A01	6467487	0.067
A01	6467488	0.065
A01	6467489	0.052
A01	6467490	0.029
A01	6467491	0.018
A01	6467492	0.015
A01	6467493	0.017
A01	6467494	0.027
A01	6467495	0.047
A01	6467496	0.056
A01	6467497	0.056
A01	6467498	0.047
A01	6467499	0.049
A01	6467500	0.043
A01	6467501	0.027
A01	6467502	0.021
A01	6467503	0.022
A01	6467504	0.032
A01	6467505	0.032
A01	6467506	0.024
A01	6467507	0.025
A01	6467508	0.033
A01	6467509	0.055
A01	6467510	0.067
A01	6467511	0.068
A01	6467512	0.058
A01	6467513	0.036
A01	6467514	0.027
A01	6467515	0.025
A01	6467516	0.029
A01	6467517	0.043
A01	6467518	0.045
A01	6467519	0.063
A01	6467520	0.072
A01	6467521	0.069
A01	6467522	0.055
A01	6467523	0.056
A01	6467524	0.047
A01	6467525	0.048
A01	6467526	0.066
A01	6467527	0.074
A01	6467528	0.071
A01	6467529	0.058
A01	6467530	0.035
A01	6467531	0.028
A01	6467532	0.03
A01	6467533	0.024
A01	6467534	0.026
A01	6467535	0.019
A01	6467536	0.02
A01	6467537	0.029
A01	6467538	0.047
A01	6467539	0.055
A01	6467540	0.054
A01	6467541	0.065
A01	6467542	0.064
A01	6467543	0.055
A01	6467544	0.034
A01	6467545	0.028
A01	6467546	0.031
A01	6467547	0.044
A01	6467548	0.046
A01	6467549	0.038
A01	6467550	0.021
A01	6467551	0.015
A01	6467552	0.014
A01	6467553	0.02
A01	6467554	0.018
A01	6467555	0.024
A01	6467556	0.037
A01	6467557	0.04
A01	6467558	0.033
A01	6467559	0.037
A01	6467560	0.052
A01	6467561	0.057
A01	6467562	0.052
A01	6467563	0.038
A01	6467564	0.034
A01	6467565	0.039
A01	6467566	0.035
A01	6467567	0.04
A01	6467568	0.037
A01	6467569	0.023
A01	6467592	0.131
A01	6467593	0.236
A01	6467594	0.319
A01	6467595	0.379
A01	6467596	0.419
A01	6467597	0.444
A01	6467598	0.454
A01	6467599	0.455
A01	6467600	0.442
A01	6467601	0.465
A01	6467602	0.478
A01	6467603	0.478
A01	6467604	0.468
A01	6467605	0.445
A01	6467606	0.405
A01	6467607	0.347
A01	6467608	0.267
A01	6467609	0.165
A01	6467610	0.117
A01	6467611	0.097
A01	6467612	0.067
A01	6467613	0.058
A01	6467614	0.066
A01	6467615	0.064
A01	6467616	0.052
A01	6467617	0.03
A01	6467618	0.019
A01	6467619	0.017
A01	6467620	0.022
A01	6467621	0.033
A01	6467622	0.057
A01	6467623	0.106
A01	6467624	0.138
A01	6467625	0.159
A01	6467626	0.169
A01	6467627	0.168
A01	6467628	0.154
A01	6467629	0.169
A01	6467630	0.173
A01	6467631	0.211
A01	6467632	0.232
A01	6467633	0.302
A01	6467634	0.351
A01	6467635	0.386
A01	6467636	0.406
A01	6467637	0.42
A01	6467638	0.418
A01	6467639	0.406
A01	6467640	0.379
A01	6467641	0.335
A01	6467642	0.336
A01	6467643	0.326
A01	6467644	0.301
A01	6467645	0.265
A01	6467646	0.26
A01	6467647	0.245
A01	6467648	0.215
A01	6467649	0.172
A01	6467650	0.159
A01	6467651	0.174
A01	6467652	0.175
A01	6467653	0.166
A01	6467654	0.147
A01	6467655	0.115
A01	6467656	0.067
A01	6467657	0.049
A01	6467658	0.044
A01	6467659	0.052
A01	6467660	0.051
A01	6467661	0.041
A01	6467662	0.042
A01	6467663	0.032
A01	6467664	0.033
A01	6467665	0.046
A01	6467666	0.049
A01	6467667	0.043
A01	6467668	0.026
A01	6467669	0.019
A01	6467670	0.016
A01	6467671	0.018
A01	6467672	0.026
A01	6467673	0.025
A01	6467674	0.017
A01	6467675	0.015
A01	6467676	0.02
A01	6467677	0.033
A01	6467678	0.06
A01	6467679	0.075
A01	6467680	0.08
A01	6467681	0.108
A01	6467682	0.125
A01	6467683	0.131
A01	6467684	0.167
A01	6467685	0.19
A01	6467686	0.2
A01	6467687	0.199
A01	6467688	0.187
A01	6467689	0.165
A01	6467690	0.126
A01	6467691	0.069
A01	6467692	0.046
A01	6467693	0.041
A01	6467694	0.027
A01	6467695	0.022
A01	6467696	0.022
A01	6467697	0.029
A01	6467698	0.027
A01	6467699	0.033
A01	6467700	0.052
A01	6467701	0.06
A01	6467702	0.09
A01	6467703	0.106
A01	6467704	0.112
A01	6467705	0.109
A01	6467706	0.124
A01	6467707	0.133
A01	6467708	0.125
A01	6467709	0.102
A01	6467710	0.1
A01	6467711	0.115
A01	6467712	0.118
A01	6467713	0.143
A01	6467714	0.213
A01	6467715	0.262
A01	6467716	0.297
A01	6467717	0.32
A01	6467718	0.332
A01	6467719	0.334
A01	6467720	0.325
A01	6467721	0.305
A01	6467722	0.286
A01	6467723	0.268
A01	6467724	0.239
A01	6467725	0.196
A01	6467726	0.139
A01	6467727	0.115
A01	6467728	0.117
A01	6467729	0.14
A01	6467730	0.152
A01	6467731	0.193
A01	6467732	0.217
A01	6467733	0.229
A01	6467734	0.231
A01	6467735	0.214
A01	6467736	0.232
A01	6467737	0.24
A01	6467738	0.237
A01	6467739	0.223
A01	6467740	0.194
A01	6467741	0.152
A01	6467742	0.144
A01	6467743	0.162
A01	6467744	0.167
A01	6467745	0.162
A01	6467746	0.186
A01	6467747	0.199
A01	6467748	0.243
A01	6467749	0.271
A01	6467750	0.287
A01	6467751	0.303
A01	6467752	0.306
A01	6467753	0.294
A01	6467754	0.268
A01	6467755	0.229
A01	6467756	0.222
A01	6467757	0.2
A01	6467758	0.166
A01	6467759	0.165
A01	6467760	0.151
A01	6467761	0.126
A01	6467762	0.123
A01	6467763	0.109
A01	6467764	0.115
A01	6467765	0.11
A01	6467766	0.093
A01	6467767	0.065
A01	6467768	0.055
A01	6467769	0.032
A01	6467770	0.022
A01	6467771	0.019
A01	6467772	0.02
A01	6467773	0.027
A01	6467774	0.047
A01	6467775	0.055
A01	6467776	0.053
A01	6467777	0.042
A01	6467778	0.041
A01	6467779	0.051
A01	6467780	0.05
A01	6467781	0.038
A01	6467782	0.039
A01	6467783	0.054
A01	6467784	0.06
A01	6467785	0.057
A01	6467786	0.043
A01	6467787	0.043
A01	6467788	0.058
A01	6467789	0.062
A01	6467790	0.054
A01	6467791	0.038
A01	6467792	0.035
A01	6467793	0.045
A01	6467794	0.044
A01	6467795	0.057
A01	6467796	0.061
A01	6467797	0.085
A01	6467798	0.135
A01	6467799	0.169
A01	6467800	0.187
A01	6467801	0.194
A01	6467802	0.191
A01	6467803	0.178
A01	6467804	0.149
A01	6467805	0.108
A01	6467806	0.093
A01	6467807	0.095
A01	6467808	0.085
A01	6467809	0.091
A01	6467810	0.122
A01	6467811	0.141
A01	6467812	0.191
A01	6467813	0.227
A01	6467814	0.247
A01	6467815	0.256
A01	6467816	0.255
A01	6467817	0.243
A01	6467818	0.219
A01	6467819	0.231
A01	6467820	0.229
A01	6467821	0.212
A01	6467822	0.223
A01	6467823	0.223
A01	6467824	0.212
A01	6467825	0.187
A01	6467826	0.15
A01	6467827	0.139
A01	6467828	0.156
A01	6467829	0.16
A01	6467830	0.151
A01	6467831	0.131
A01	6467832	0.099
A01	6467833	0.05
A01	6467834	0.031
A01	6467835	0.022
A01	6467836	0.022
A01	6467837	0.027
A01	6467838	0.025
A01	6467839	0.032
A01	6467840	0.053
A01	6467841	0.096
A01	6467842	0.124
A01	6467843	0.14
A01	6467844	0.146
A01	6467845	0.139
A01	6467846	0.122
A01	6467847	0.093
A01	6467848	0.085
A01	6467849	0.093
A01	6467850	0.158
A01	6467851	0.178
A01	6467852	0.188
A01	6467853	0.184
A01	6467854	0.211
A01	6467855	0.224
A01	6467856	0.223
A01	6467857	0.211
A01	6467858	0.189
A01	6467859	0.154
A01	6467860	0.145
A01	6467861	0.126
A01	6467862	0.096
A01	6467863	0.086
A01	6467864	0.067
A01	6467865	0.036
A01	6467866	0.025
A01	6467867	0.021
A01	6467868	0.025
A01	6467869	0.021
A01	6467870	0.022
A01	6467871	0.033
A01	6467872	0.033
A01	6467873	0.042
A01	6467874	0.041
A01	6467875	0.05
A01	6467876	0.049
A01	6467877	0.039
A01	6467878	0.038
A01	6467879	0.029
A01	6467880	0.028
A01	6467881	0.017
A01	6467882	0.012
A01	6467883	0.011
A01	6467884	0.011
A01	6467885	0.017
A01	6467886	0.032
A01	6467887	0.038
A01	6467888	0.036
A01	6467889	0.026
A01	6467890	0.024
A01	6467891	0.015
A01	6467892	0.011
A01	6467893	0.012
A01	6467894	0.017
A01	6467895	0.03
A01	6467896	0.034
A01	6467897	0.029
A01	6467898	0.032
A01	6467899	0.043
A01	6467900	0.046
A01	6467901	0.039
A01	6467902	0.022
A01	6467903	0.016
A01	6467904	0.015
A01	6467905	0.018
A01	6467906	0.028
A01	6467907	0.054
A01	6467908	0.07
A01	6467909	0.074
A01	6467910	0.067
A01	6467911	0.074
A01	6467912	0.071
A01	6467913	0.057
A01	6467914	0.056
A01	6467915	0.046
A01	6467916	0.025
A01	6467917	0.016
A01	6467918	0.015
A01	6467919	0.017
A01	6467920	0.025
A01	6467921	0.045
A01	6467922	0.053
A01	6467923	0.051
A01	6467924	0.04
A01	6467925	0.043
A01	6467926	0.056
A01	6467927	0.058
A01	6467928	0.05
A01	6467929	0.052
A01	6467930	0.047
A01	6467931	0.055
A01	6467932	0.054
A01	6467933	0.045
A01	6467934	0.026
A01	6467935	0.017
A01	11403165	0.135
A01	11403166	0.149
A01	11403167	0.153
A01	11403168	0.146
A01	11403169	0.162
A01	11403170	0.218
A01	11403171	0.26
A01	11403172	0.289
A01	11403173	0.303
A01	11403174	0.307
A01	11403175	0.354
A01	11403176	0.388
A01	11403177	0.489
A01	11403178	0.571
A01	11403179	0.631
A01	11403180	0.68
A01	11403181	0.714
A01	11403182	0.737
A01	11403183	0.754
A01	11403184	0.761
A01	11403185	0.76
A01	11403186	0.754
A01	11403187	0.783
A01	11403188	0.803
A01	11403189	0.815
A01	11403190	0.822
A01	11403191	0.823
A01	11403192	0.821
A01	11403193	0.811
A01	11403194	0.795
A01	11403195	0.773
A01	11403196	0.744
A01	11403197	0.705
A01	11403198	0.65
A01	11403199	0.584
A01	11403200	0.564
A01	11403201	0.535
A01	11403202	0.551
A01	11403203	0.558
A01	11403204	0.557
A01	11403205	0.544
A01	11403206	0.517
A01	11403207	0.479
A01	11403208	0.429
A01	11403209	0.358
A01	11403210	0.261
A01	11403211	0.141
A01	11403212	0.082
A01	11403404	0.142
A01	11403405	0.138
A01	11403406	0.125
A01	11403407	0.137
A01	11403408	0.139
A01	11403409	0.131
A01	11403410	0.143
A01	11403411	0.145
A01	11403412	0.135
A01	11403413	0.15
A01	11403414	0.152
A01	11403415	0.141
A01	11403416	0.119
A01	11403417	0.122
A01	11403418	0.147
A01	11403419	0.219
A01	11403420	0.274
A01	11403421	0.315
A01	11403422	0.339
A01	11403423	0.349
A01	11403424	0.348
A01	11403425	0.337
A01	11403426	0.315
A01	11403427	0.277
A01	11403428	0.279
A01	11403429	0.267
A01	11403430	0.24
A01	11403431	0.25
A01	11403432	0.245
A01	11403433	0.227
A01	11403434	0.243
A01	11403435	0.245
A01	11403436	0.233
A01	11403437	0.256
A01	11403438	0.33
A01	11403439	0.383
A01	11403440	0.422
A01	11403441	0.45
A01	11403442	0.463
A01	11403443	0.463
A01	11403444	0.449
A01	11403445	0.426
A01	11403446	0.437
A01	11403447	0.435
A01	11403448	0.423
A01	11403449	0.447
A01	11403450	0.518
A01	11403451	0.575
A01	11403452	0.62
A01	11403453	0.65
A01	11403454	0.668
A01	11403455	0.679
A01	11403456	0.68
A01	11403457	0.673
A01	11403458	0.656
A01	11403459	0.627
A01	11403460	0.584
A01	11403461	0.589
A01	11403462	0.585
A01	11403463	0.574
A01	11403464	0.599
A01	11403465	0.612
A01	11403466	0.617
A01	11403467	0.615
A01	11403468	0.6
A01	11403469	0.578
A01	11403470	0.592
A01	11403471	0.598
A01	11403472	0.595
A01	11403473	0.585
A01	11403474	0.566
A01	11403475	0.538
A01	11403476	0.547
A01	11403477	0.548
A01	11403478	0.54
A01	11403479	0.522
A01	11403480	0.491
A01	11403481	0.448
A01	11403614	0.454
A01	11403615	0.47
A01	11403616	0.473
A01	11403617	0.525
A01	11403618	0.565
A01	11403619	0.595
A01	11403620	0.616
A01	11403621	0.625
A01	11403622	0.626
A01	11403623	0.619
A01	11403624	0.601
A01	11403625	0.57
A01	11403626	0.583
A01	11403627	0.584
A01	11403628	0.576
A01	11403629	0.616
A01	11403630	0.642
A01	11403631	0.66
A01	11403632	0.67
A01	11403633	0.67
A01	11403634	0.659
A01	11403635	0.637
A01	11403636	0.607
A01	11403637	0.566
A01	11403638	0.565
A01	11403639	0.552
A01	11403640	0.529
A01	11403641	0.496
A01	11403642	0.447
A01	11403643	0.377
A01	11403644	0.362
A01	11403645	0.386
A01	11403646	0.396
A01	11403647	0.396
A01	11403648	0.441
A01	11403649	0.47
A01	11403650	0.488
A01	11403651	0.496
A01	11403652	0.491
A01	11403653	0.477
A01	11403654	0.452
A01	11403655	0.417
A01	11403656	0.418
A01	11403657	0.41
A01	11403658	0.387
A01	11403659	0.405
A01	11403660	0.413
A01	11403661	0.407
A01	11403662	0.445
A01	11403663	0.471
A01	11403664	0.483
A01	11403665	0.538
A01	11403666	0.576
A01	11403667	0.599
A01	11403668	0.614
A01	11403669	0.617
A01	11403670	0.613
A01	11403671	0.656
A01	11403672	0.685
A01	11403673	0.703
A01	11403674	0.714
A01	11403675	0.716
A01	11403676	0.711
A01	11403677	0.743
A01	11403678	0.764
A01	11403679	0.78
A01	11403680	0.79
A01	11403681	0.796
A01	11403682	0.798
A01	11403683	0.795
A01	11403684	0.785
A01	11403685	0.77
A01	11403686	0.746
A01	11403687	0.71
A01	11403688	0.666
A01	11403689	0.611
A01	11403889	0.386
A01	11403890	0.403
A01	11403891	0.422
A01	11403892	0.444
A01	11403893	0.452
A01	11403894	0.449
A01	11403895	0.438
A01	11403896	0.415
A01	11403897	0.377
A01	11403898	0.382
A01	11403899	0.377
A01	11403900	0.361
A01	11403901	0.33
A01	11403902	0.281
A01	11403903	0.275
A01	11403904	0.307
A01	11403905	0.328
A01	11403906	0.404
A01	11403907	0.465
A01	11403908	0.506
A01	11403909	0.532
A01	11403910	0.545
A01	11403911	0.549
A01	11403912	0.541
A01	11403913	0.57
A01	11403914	0.589
A01	11403915	0.596
A01	11403916	0.596
A01	11403917	0.583
A01	11403918	0.558
A01	11403919	0.569
A01	11403920	0.573
A01	11403921	0.568
A01	11403922	0.55
A01	11403923	0.523
A01	11403924	0.481
A01	11403925	0.478
A01	11403926	0.461
A01	11403927	0.43
A01	11403928	0.387
A01	11403929	0.382
A01	11403930	0.363
A01	11403931	0.377
A01	11403932	0.377
A01	11403933	0.367
A01	11403934	0.392
A01	11403935	0.405
A01	11403936	0.47
A01	11403937	0.521
A01	11403938	0.559
A01	11403939	0.588
A01	11403940	0.603
A01	11403941	0.611
A01	11403942	0.606
A01	11403943	0.59
A01	11403944	0.566
A01	11403945	0.531
A01	11403946	0.534
A01	11403947	0.529
A01	11403948	0.511
A01	11403949	0.478
A01	11403950	0.429
A01	11403951	0.366
A01	11403952	0.353
A01	11403953	0.33
A01	11403954	0.295
A01	11403955	0.247
A01	11403956	0.183
A01	11403957	0.157
A01	11403958	0.162
A01	11403959	0.198
A01	11403960	0.219
A01	11403961	0.229
A01	11403962	0.271
A01	11403963	0.301
A01	11403964	0.392
A01	11403965	0.458
A01	11403966	0.504
A01	11403967	0.539
A01	11403968	0.564
A01	11403969	0.579
A01	11403970	0.586
A01	11403971	0.585
A01	11403972	0.633
A01	11403973	0.67
A01	11403974	0.694
A01	11403975	0.708
A01	11403976	0.716
A01	11403977	0.713
A01	11403978	0.702
A01	11403979	0.734
A01	11403980	0.759
A01	11403981	0.774
A01	11403982	0.784
A01	11403983	0.79
A01	11403984	0.788
A01	11403985	0.778
A01	11403986	0.76
A01	11403987	0.736
A01	11403988	0.704
A01	11403989	0.66
A01	11403990	0.605
A01	11403991	0.53
A01	11403992	0.438
A01	11403993	0.324
A01	11403994	0.185
A01	11404117	0.025
A01	11404118	0.073
A01	11404119	0.181
A01	11404120	0.266
A01	11404121	0.334
A01	11404122	0.386
A01	11404123	0.424
A01	11404124	0.451
A01	11404125	0.468
A01	11404126	0.474
A01	11404127	0.484
A01	11404128	0.496
A01	11404129	0.512
A01	11404130	0.518
A01	11404131	0.511
A01	11404132	0.495
A01	11404133	0.47
A01	11404134	0.433
A01	11404135	0.433
A01	11404136	0.424
A01	11404137	0.404
A01	11404138	0.419
A01	11404139	0.425
A01	11404140	0.42
A01	11404141	0.401
A01	11404142	0.384
A01	11404143	0.369
A01	11404144	0.356
A01	11404145	0.344
A01	11404146	0.334
A01	11404147	0.325
A01	11404148	0.316
A01	11404149	0.309
A01	11404150	0.303
A01	11404151	0.297
A01	11404152	0.292
A01	11404153	0.287
A01	11404154	0.283
A01	11404155	0.28
A01	11404156	0.276
A01	11404157	0.274
A01	11404158	0.271
A01	11404159	0.269
A01	11404160	0.267
A01	11404161	0.265
A01	11404162	0.264
A01	11404163	0.263
A01	11404164	0.262
A01	11404165	0.261
A01	11404166	0.26
A01	11404167	0.259
A01	11404168	0.259
A01	11404169	0.258
A01	11404170	0.258
A01	11404171	0.258
A01	11404172	0.258
A01	11404173	0.258
A01	11404174	0.258
A01	11404175	0.259
A01	11404176	0.259
A01	11404177	0.259
A01	11404178	0.26
A01	11404179	0.261
A01	11404180	0.262
A01	11404181	0.263
A01	11404182	0.264
A01	11404183	0.266
A01	11404184	0.268
A01	11404185	0.27
A01	11404186	0.272
A01	11404187	0.274
A01	11404188	0.277
A01	11404189	0.28
A01	11404190	0.284
A01	11404191	0.288
A01	11404192	0.293
A01	11404193	0.298
A01	11404194	0.304
A01	11404195	0.311
A01	11404196	0.318
A01	11404197	0.327
A01	11404198	0.336
A01	11404199	0.347
A01	11404200	0.359
A01	11404201	0.373
A01	11404202	0.388
A01	11404203	0.405
A01	11404204	0.425
A01	11404205	0.446
A01	11404206	0.471
A01	11404207	0.499
A01	11404208	0.516
A01	11404209	0.521
A01	11404210	0.516
A01	11404211	0.498
A01	11404212	0.471
A01	11404213	0.432
A01	11404214	0.38
A01	11404215	0.376
A01	11404216	0.362
A01	11404217	0.349
A01	11404218	0.338
A01	11404219	0.328
A01	11404220	0.319
A01	11404221	0.311
A01	11404222	0.304
A01	11404223	0.298
A01	11404224	0.292
A01	11404225	0.287
A01	11404226	0.282
A01	11404227	0.278
A01	11404228	0.274
A01	11404229	0.271
A01	11404230	0.268
A01	11404231	0.265
A01	11404232	0.262
A01	11404233	0.26
A01	11404234	0.257
A01	11404235	0.255
A01	11404236	0.253
A01	11404237	0.251
A01	11404238	0.249
A01	11404239	0.247
A01	11404240	0.244
A01	11404241	0.242
A01	11404242	0.24
A01	11404243	0.237
A01	11404244	0.235
A01	11404245	0.232
A01	11404246	0.229
A01	11404247	0.215
A01	11404248	0.186
A01	11404249	0.189
A01	11404250	0.182
A01	11404251	0.2
A01	11404252	0.207
A01	11404253	0.244
A01	11404254	0.268
A01	11404255	0.282
A01	11404256	0.284
A01	11404257	0.276
A01	11404258	0.257
A01	11404259	0.227
A01	11404260	0.226
A01	11404261	0.214
A01	11404262	0.191
A01	11404263	0.194
A01	11404264	0.197
A01	11404265	0.198
A01	11404266	0.199
A01	11404267	0.2
A01	11404268	0.199
A01	11404269	0.198
A01	11404270	0.196
A01	11404271	0.193
A01	11404272	0.19
A01	11404273	0.186
A01	11404274	0.18
A01	11404275	0.164
A01	11404276	0.137
A01	11404277	0.138
A01	11404278	0.128
A01	11404279	0.143
A01	11404280	0.149
A01	11404281	0.141
A01	11404282	0.161
A01	11404283	0.171
A01	11404284	0.17
A01	11404285	0.159
A01	11404286	0.171
A01	11404287	0.181
A01	11404288	0.191
A01	11404289	0.2
A01	11404290	0.209
A01	11404291	0.217
A01	11404292	0.224
A01	11404293	0.231
A01	11404294	0.238
A01	11404295	0.245
A01	11404296	0.252
A01	11404297	0.258
A01	11404298	0.265
A01	11404299	0.272
A01	11404300	0.28
A01	11404301	0.288
A01	11404302	0.296
A01	11404303	0.305
A01	11404304	0.315
A01	11404305	0.326
A01	11404306	0.338
A01	11404307	0.351
A01	11404308	0.366
A01	11404309	0.382
A01	11404310	0.4
A01	11404311	0.421
A01	11404312	0.443
A01	11404313	0.469
A01	11404314	0.497
A01	11404315	0.529
A01	11404316	0.565
A01	11404317	0.605
A01	11404318	0.636
A01	11404319	0.657
A01	11404320	0.668
A01	11404321	0.668
A01	11404322	0.661
A01	11404323	0.658
A01	11404324	0.66
A01	11404325	0.667
A01	11404326	0.678
A01	11404327	0.678
A01	11404328	0.672
A01	11404329	0.659
A01	11404330	0.635
A01	11404331	0.601
A01	11404332	0.612
A01	11404333	0.615
A01	11404334	0.611
A01	11404335	0.595
A01	11404336	0.57
A01	11404337	0.53
A01	11404338	0.479
A01	11404339	0.469
A01	11404340	0.462
A01	11404341	0.457
A01	11404342	0.455
A01	11404343	0.456
A01	11404344	0.459
A01	11404345	0.465
A01	11404346	0.473
A01	11404347	0.484
A01	11404348	0.537
A01	11404349	0.579
A01	11404350	0.605
A01	11404351	0.619
A01	11404352	0.626
A01	11404353	0.624
A01	11404354	0.615
A01	11404355	0.598
A01	11404356	0.572
A01	11404357	0.583
A01	11404358	0.586
A01	11404359	0.577
A01	11404360	0.555
A01	11404361	0.524
A01	11404362	0.481
A01	11404363	0.426
A01	11404364	0.412
A01	11404365	0.384
A01	11404366	0.391
A01	11404367	0.384
A01	11404368	0.367
A01	11404369	0.338
A01	11404370	0.298
A01	11404371	0.291
A01	11404372	0.317
A01	11404373	0.327
A01	11404374	0.328
A01	11404375	0.317
A01	11404376	0.292
A01	11404377	0.25
A01	11404378	0.247
A01	11404379	0.274
A01	11404380	0.29
A01	11404381	0.355
A01	11404382	0.4
A01	11404383	0.433
A01	11404384	0.451
A01	11404385	0.459
A01	11404386	0.457
A01	11404387	0.445
A01	11404388	0.419
A01	11404389	0.377
A01	11404390	0.379
A01	11404391	0.367
A01	11404392	0.34
A01	11404393	0.352
A01	11404394	0.355
A01	11404395	0.343
A01	11404396	0.372
A01	11404397	0.387
A01	11404398	0.392
A01	11404399	0.434
A01	11404400	0.46
A01	11404401	0.472
A01	11404402	0.474
A01	11404403	0.463
A01	11404404	0.442
A01	11404405	0.41
A01	11404406	0.361
A01	11404407	0.291
A01	11404408	0.265
A01	11404409	0.222
A01	11404410	0.165
A01	11404411	0.147
A01	11404412	0.118
A01	11404413	0.117
A01	11404414	0.105
A01	11404415	0.083
A01	11404416	0.05
A01	11404417	0.034
A01	11404418	0.032
A01	11404419	0.019
A01	11404420	0.015
A01	11404421	0.017
A01	11404422	0.025
A01	11404423	0.048
A01	11404424	0.059
A01	11404425	0.061
A01	11404426	0.077
A01	11404427	0.083
A01	11404428	0.08
A01	11404429	0.092
A01	11404430	0.135
A01	11404431	0.164
A01	11404432	0.246
A01	11404433	0.309
A01	11404434	0.353
A01	11404435	0.384
A01	11404436	0.4
A01	11404437	0.402
A01	11404438	0.45
A01	11404439	0.485
A01	11404440	0.51
A01	11404441	0.524
A01	11404442	0.526
A01	11404443	0.519
A01	11404444	0.503
A01	11404610	0.544
A01	11404611	0.529
A01	11404612	0.505
A01	11404613	0.465
A01	11404614	0.407
A01	11404615	0.4
A01	11404616	0.437
A01	11404617	0.531
A01	11404618	0.602
A01	11404619	0.658
A01	11404620	0.699
A01	11404621	0.728
A01	11404622	0.749
A01	11404623	0.761
A01	11404624	0.764
A01	11404625	0.76
A01	11404626	0.746
A01	11404627	0.727
A01	11404628	0.697
A01	11404629	0.659
A01	11404630	0.605
A01	11404631	0.532
A01	11404632	0.434
A01	11404633	0.394
A01	11404634	0.341
A01	11404635	0.272
A01	11404636	0.185
A01	11404637	0.154
A01	11404638	0.148
A01	11404639	0.129
A01	11404640	0.136
A01	11404641	0.132
A01	11404642	0.15
A01	11404643	0.157
A01	11404644	0.151
A01	11404645	0.132
A01	11404646	0.134
A01	11404647	0.126
A01	11404648	0.144
A01	11404649	0.149
A01	11404650	0.141
A01	11404651	0.155
A01	11404652	0.158
A01	11404653	0.151
A01	11404654	0.173
A01	11404655	0.184
A01	11404656	0.185
A01	11404657	0.219
A01	11404658	0.241
A01	11404659	0.248
A01	11404660	0.245
A01	11404661	0.231
A01	11404662	0.202
A01	11404663	0.157
A01	11404664	0.141
A01	11404665	0.114
A01	11404666	0.113
A01	11404667	0.1
A01	11404668	0.074
A01	11404669	0.069
A01	11404670	0.055
A01	11404671	0.057
A01	11404672	0.05
A01	11404673	0.057
A01	11404674	0.055
A01	11404675	0.069
A01	11404676	0.073
A01	11404677	0.069
A01	11404678	0.078
A01	11404784	0.135
A01	11404785	0.086
A01	11404786	0.064
A01	11404787	0.06
A01	11404788	0.048
A01	11404789	0.05
A01	11404790	0.041
A01	11404791	0.045
A01	11404792	0.041
A01	11404793	0.027
A01	11404794	0.023
A01	11404795	0.024
A01	11404796	0.017
A01	11404797	0.017
A01	11404798	0.021
A01	11404799	0.017
A01	11404800	0.018
A01	11404801	0.011
A01	11404802	0.008
A01	11404803	0.006
A01	11404804	0.006
A01	11404805	0.006
A01	11404806	0.006
A01	11404807	0.009
A01	11404808	0.015
A01	11404809	0.014
A01	11404810	0.017
A01	11404811	0.013
A01	11404812	0.013
A01	11404813	0.017
A01	11404814	0.013
A01	11404815	0.013
A01	11404816	0.018
A01	11404817	0.032
A01	11404818	0.037
A01	11404819	0.033
A01	11404820	0.02
A01	11404821	0.015
A01	11404822	0.015
A01	11404823	0.019
A01	11404824	0.028
A01	11404825	0.053
A01	11404826	0.112
A01	11404827	0.156
A01	11404828	0.187
A01	11404829	0.204
A01	11404830	0.206
A01	11404831	0.198
A01	11404832	0.216
A01	11404833	0.223
A01	11404834	0.219
A01	11404835	0.252
A01	11404836	0.272
A01	11404837	0.282
A01	11404838	0.277
A01	11404839	0.258
A01	11404840	0.276
A01	11404841	0.283
A01	11404842	0.276
A01	11404843	0.306
A01	11404844	0.338
A01	11404845	0.372
A01	11404846	0.408
A01	11404847	0.446
A01	11404848	0.469
A01	11404849	0.482
A01	11404850	0.485
A01	11404851	0.475
A01	11404852	0.451
A01	11404853	0.416
A01	11404854	0.369
A01	11404855	0.366
A01	11404856	0.399
A01	11404857	0.42
A01	11404858	0.431
A01	11404859	0.429
A01	11404860	0.416
A01	11404861	0.364
A01	11404862	0.322
A01	11404863	0.267
A01	11404864	0.195
A01	11404865	0.172
A01	11404866	0.137
A01	11404867	0.084
A01	11404868	0.059
A01	11404869	0.051
A01	11404870	0.03
A01	11405287	0.043
A01	11405288	0.074
A01	11405289	0.138
A01	11405290	0.181
A01	11405291	0.208
A01	11405292	0.224
A01	11405293	0.229
A01	11405294	0.22
A01	11405295	0.257
A01	11405296	0.265
A01	11405297	0.316
A01	11405298	0.354
A01	11405299	0.38
A01	11405300	0.391
[truncated: 284,515 more rows]
