# Supplementary material for: Identification of Gossypium hirsutum long non-coding RNAs (lncRNAs) under salt stress
Source: BMC Plant Biol. 2018 Jan 25;18:23. doi: 10.1186/s12870-018-1238-0 (PMC5785843; doi:10.1186/s12870-018-1238-0)
Supplement: Supplementary file 6 — Differentional protein genes (XLSX 282 kb) [file 12870_2018_1238_MOESM6_ESM.xlsx]

## Sheet: Sheet1
Table S1: Differentional protein genes information
gene	padj	Up/Down	Position	Uniprot:UniProtKB-AC	COG:gene	Pfam:pfam_ID
evm.TU.Gh_A05G2747	9.01424e-09	up	chrA05:53889301-53890734:-	Q9SND9	.	pfam02458
evm.TU.Gh_A03G1413	0.000618274	up	chrA03:93577616-93578345:+	.	.	pfam10034
evm.TU.Gh_A03G1412	0.00102218	up	chrA03:93574445-93574702:-	.	.	pfam12609
evm.TU.Gh_A03G1417	2.83969e-05	up	chrA03:93712393-93713720:+	Q9ZR04	.	pfam00134
evm.TU.Gh_D03G0092	7.03793e-18	up	chrD03:671122-673032:+	Q9CZP5	SPAC644.07	pfam00004
evm.TU.Gh_A12G0927	1.25596e-18	up	chrA12:59478151-59480898:-	P57108	VC1347	pfam13417
evm.TU.Gh_D02G0760	0.0295606	up	chrD02:11462888-11468508:-	.	.	pfam14536
evm.TU.Gh_D12G0474	0.0267877	up	chrD12:7873483-7920361:-	Q8RX77	SA0317	pfam00854
evm.TU.Gh_D01G1359	3.07568e-26	up	chrD01:40012715-40014005:+	Q02200	.	pfam00141
evm.TU.Gh_D01G0919	0.00195362	up	chrD01:15326798-15329784:-	Q0JIL1	BH2868	pfam13905
evm.TU.Gh_A01G1047	8.10442e-06	up	chrA01:33313843-33321451:+	Q39048	.	pfam02458
evm.TU.Gh_D07G0144	0.0107508	up	chrD07:1550732-1552924:-	Q3E989	CAC3373	pfam01095
evm.TU.Gh_A05G1040	0.0275876	up	chrA05:10465851-10466210:+	.	.	pfam04709
evm.TU.Gh_A05G1041	1.33577e-05	up	chrA05:10468898-10478909:+	F4I171	.	pfam09606
evm.TU.Gh_D10G0775	0.00298862	up	chrD10:9220399-9222599:-	Q94CD1	.	pfam02458
evm.TU.Gh_D11G2140	0.000216515	up	chrD11:32234043-32235092:+	Q940J1	ECU03g1170	pfam00046
evm.TU.Gh_A05G0394	9.42127e-12	up	chrA05:4388471-4388809:+	.	.	pfam06123
evm.TU.Gh_A02G0595	8.74218e-23	up	chrA02:9289968-9293188:+	Q9LI74	.	pfam06005
evm.TU.Gh_A11G2891	1.09229e-14	up	chrA11:92845853-92849988:-	P45730	RSp0365	pfam00221
evm.TU.Gh_D04G0453	0.0481296	up	chrD04:7297434-7297907:+	.	.	pfam04615
evm.TU.Gh_D01G1883	3.18722e-14	up	chrD01:56785995-56786517:+	Q9SZN7	.	pfam00403
evm.TU.Gh_A07G1849	1.97587e-07	up	chrA07:73544609-73546045:-	Q9SVU5	all3634	pfam00657
evm.TU.Gh_A11G1016	0.00302941	up	chrA11:11467265-11467904:+	P23444	.	pfam00538
evm.TU.Gh_D06G1417	0.00165047	up	chrD06:45672953-45674381:-	Q6NQK2	.	pfam02365
evm.TU.Gh_D08G0380	3.98203e-07	up	chrD08:3893407-3895857:-	Q8L9T5	ECU07g0330	pfam13639
evm.TU.Gh_A09G2332	0.00266109	up	chrscaffold2287_A09:69604-72947:-	Q9SR86	SMc00677_3	pfam00202
evm.TU.Gh_A09G2331	0.00436229	up	chrscaffold2287_A09:68626-69054:+	.	BH0837	pfam13302
evm.TU.Gh_A09G2334	1.07028e-05	up	chrscaffold2287_A09:93316-94482:-	P22195	.	pfam00141
evm.TU.Gh_A11G0058	0.020761	up	chrA11:587007-587333:+	Q6NMF0	.	pfam11373
evm.TU.Gh_A10G1268	0.000289035	up	chrA10:66157030-66157251:+	.	.	pfam14617
evm.TU.Gh_A10G1266	1.6172e-38	up	chrA10:66142150-66142371:+	.	.	pfam11013
evm.TU.Gh_A06G0201	1.39234e-17	up	chrA06:2290292-2290966:-	.	.	pfam12821
evm.TU.Gh_D07G1858	1.52005e-19	up	chrD07:45307019-45309092:+	Q7XKU5	SPAC25B8.13c	pfam03171
evm.TU.Gh_D09G0484	2.49787e-06	up	chrD09:23469003-23470602:+	Q8GZ13	.	pfam00010
evm.TU.Gh_D09G0485	3.39413e-49	up	chrD09:23512385-23513309:+	Q9LK95	ECU11g1690	pfam00249
evm.TU.Gh_A11G1442	0.00577606	up	chrA11:19675029-19678633:-	Q9ZV56	SPCC1827.02c	pfam01467
evm.TU.Gh_A12G2480	1.05807e-06	up	chrA12:87255287-87257199:-	Q9FJJ3	.	pfam12174
evm.TU.Gh_A12G2488	0.0306326	up	chrA12:87321710-87325776:+	.	.	pfam05107
evm.TU.Gh_A12G1686	1.67202e-08	up	chrA12:78602523-78608816:+	Q94A08	.	pfam05691
evm.TU.Gh_A12G1687	0.0100879	up	chrA12:78608898-78610543:+	Q94A08	.	pfam05691
evm.TU.Gh_A12G1685	3.08181e-65	up	chrA12:78575374-78576369:-	Q9C9D0	.	pfam00685
evm.TU.Gh_D10G0325	0.0108127	up	chrD10:2823469-2826155:+	O28476	PM0249	pfam01384
evm.TU.Gh_A03G0248	1.48044e-71	up	chrA03:3816383-3862106:-	O04885	.	pfam00903
evm.TU.Gh_D05G2929	1.80259e-27	up	chrD05:34732243-34733493:+	Q8L736	.	pfam01344
evm.TU.Gh_D05G1353	4.00812e-07	up	chrD05:11927519-11928311:-	.	.	pfam04525
evm.TU.Gh_D05G1354	1.5965e-66	up	chrD05:11934472-11939689:-	Q9LDV4	YLR089c	pfam00155
evm.TU.Gh_D10G0648	1.03581e-06	up	chrD10:7021595-7022415:-	.	.	pfam00426
evm.TU.Gh_A05G2203	1.34307e-59	up	chrA05:25394587-25395282:-	.	.	pfam06136
evm.TU.Gh_D13G1614	4.69096e-21	up	chrD13:49177957-49179726:+	Q9M6E8	all1106	pfam03055
evm.TU.Gh_D08G1112	1.12696e-10	up	chrD08:34258765-34259545:-	P46897	ECU03g1170	pfam00046
evm.TU.Gh_D10G1110	0.0181044	up	chrD10:17759744-17761913:-	Q9LZV3	TM1227	pfam00150
evm.TU.Gh_D02G1856	1.69142e-09	up	chrD02:61908994-61910085:+	.	.	pfam01344
evm.TU.Gh_A01G0291	1.75589e-29	up	chrA01:3677725-3679609:+	H2DH21	AGc2890	pfam00067
evm.TU.Gh_D09G1865	9.18675e-07	up	chrD09:46181055-46181375:-	.	.	pfam08660
evm.TU.Gh_A13G2098	0.00313078	up	chrscaffold3415_A13:139234-139917:-	.	.	pfam14364
evm.TU.Gh_A08G0515	0.00233334	up	chrA08:7736188-7737213:-	Q9LY41	.	pfam13639
evm.TU.Gh_A05G3489	1.86181e-21	up	chrA05:90428029-90429659:+	Q9FLC0	.	pfam00141
evm.TU.Gh_D05G3861	5.41815e-08	up	chrscaffold4073_D05:16725-18540:+	.	.	pfam13178
evm.TU.Gh_A05G2500	4.7031e-73	up	chrA05:33566355-33566937:+	.	.	pfam03596
evm.TU.Gh_D09G0843	0.00219093	up	chrD09:33292263-33295099:-	Q7TMR0	.	pfam05577
evm.TU.Gh_A09G2144	7.62515e-10	up	chrA09:74501253-74504232:+	Q9CA68	all3634	pfam00657
evm.TU.Gh_A10G0290	1.4904e-13	up	chrA10:2633605-2635744:-	Q8VY22	.	pfam13839
evm.TU.Gh_D04G1513	4.28176e-08	up	chrD04:47028801-47031732:-	Q41266	.	pfam01786
evm.TU.Gh_D10G1951	5.594e-05	up	chrD10:54633246-54636367:-	Q9LMP1	BH2504_1	pfam00069
evm.TU.Gh_A04G1173	1.55404e-09	up	chrA04:61962668-61964442:+	.	.	pfam09713
evm.TU.Gh_D07G0910	6.78076e-51	up	chrD07:11776584-11779939:+	Q9LSF8	.	pfam00067
evm.TU.Gh_D07G0915	0.0444623	up	chrD07:11965503-11966135:+	Q54CX4	.	pfam00097
evm.TU.Gh_A11G2138	1.85795e-12	up	chrA11:70735274-70735756:+	.	.	pfam05999
evm.TU.Gh_D08G1196	7.78187e-56	up	chrD08:38472083-38474288:-	P52410	CT770	pfam00109
evm.TU.Gh_A01G0883	3.00899e-08	up	chrA01:20766401-20769417:-	Q0JIL1	.	pfam13905
evm.TU.Gh_A03G0869	0.0182665	up	chrA03:51643608-51644596:+	Q9AST3	SPBC887.15c	pfam04116
evm.TU.Gh_A02G1549	4.25175e-71	up	chrA02:82061235-82062191:-	Q56XQ0	.	pfam05055
evm.TU.Gh_Sca010391G01	4.18006e-11	up	chrscaffold10391:82-1185:+	Q93X23	.	pfam03936
evm.TU.Gh_A07G1184	1.36612e-09	up	chrA07:26076097-26078781:+	Q9XHM5	PA0147	pfam03171
evm.TU.Gh_D02G1473	8.17244e-64	up	chrD02:50711001-50712422:-	Q6NLC8	.	pfam14009
evm.TU.Gh_A11G0297	2.42244e-64	up	chrA11:2765813-2769336:+	C0LGJ1	CAC1728_1	pfam00069
evm.TU.Gh_A05G2328	6.64865e-105	up	chrA05:27922427-27923758:+	Q9FY79	RSp0656	pfam07732
evm.TU.Gh_A10G1605	2.70123e-19	up	chrA10:86600409-86602966:+	C0LGU0	.	pfam00069
evm.TU.Gh_A10G1606	0.0426987	up	chrA10:86603436-86604481:-	O22874	.	pfam01357
evm.TU.Gh_D12G2103	1.08155e-11	up	chrD12:54022894-54024050:-	Q850K7	.	pfam03330
evm.TU.Gh_D12G2368	3.40894e-15	up	chrD12:56770852-56772243:-	Q43609	.	pfam00891
evm.TU.Gh_A05G1742	1.58509e-06	up	chrA05:18357695-18360225:-	P17859	SP1382	pfam00128
evm.TU.Gh_D12G1435	1.68242e-13	up	chrD12:44197645-44198199:-	Q39265	.	pfam13912
evm.TU.Gh_A08G0590	0.0213937	up	chrA08:10575111-10578713:-	Q9C7A2	.	pfam13962
evm.TU.Gh_A08G0591	1.12879e-34	up	chrA08:10686404-10688619:+	Q94A20	SPCC576.04	pfam01027
evm.TU.Gh_A05G3188	0.0190011	up	chrA05:83610288-83612115:-	Q39131	.	pfam02298
evm.TU.Gh_A08G1647	1.64779e-34	up	chrA08:96055118-96055647:-	O65759	SPAC19G12.06c	pfam00125
evm.TU.Gh_D05G2193	1.59687e-21	up	chrD05:20777284-20780085:-	Q6MEW4	CPn0863	pfam00300
evm.TU.Gh_D01G2158	3.74044e-15	up	chrD01:60548378-60553524:+	O04015	sll0373	pfam00696
evm.TU.Gh_D07G2371	3.54561e-08	up	chrscaffold4168_D07:48710-52382:-	Q9LTS4	.	pfam00010
evm.TU.Gh_A03G0168	0.0118403	up	chrA03:2537783-2538369:+	.	.	pfam00403
evm.TU.Gh_A06G0997	1.17604e-06	up	chrA06:47977469-47979639:+	Q6Z8L2	YFL041w	pfam07732
evm.TU.Gh_D02G0698	1.81287e-26	up	chrD02:9931748-9932866:-	Q70II3	.	pfam00847
evm.TU.Gh_A04G0066	2.93425e-05	up	chrA04:925255-925779:+	Q9SKQ2	.	pfam03018
evm.TU.Gh_A04G0064	5.47186e-84	up	chrA04:904270-904806:+	Q9SKQ2	.	pfam03018
evm.TU.Gh_D08G0710	0.0389234	up	chrD08:9946222-9947814:+	.	.	pfam04849
evm.TU.Gh_D07G0755	0.0258811	up	chrD07:9246197-9246669:-	.	.	pfam00335
evm.TU.Gh_D09G2318	6.48521e-58	up	chrD09:50203814-50204155:-	.	.	pfam07103
evm.TU.Gh_D04G1417	5.76767e-05	up	chrD04:45567241-45568580:-	.	.	pfam05623
evm.TU.Gh_A09G1603	0.0407849	up	chrA09:69625923-69628328:+	.	.	pfam14309
evm.TU.Gh_D10G2354	2.20271e-126	up	chrD10:62434847-62436289:+	Q9SND9	.	pfam02458
evm.TU.Gh_A10G0539	4.56603e-266	up	chrA10:6530084-6531457:-	Q9FZ62	.	pfam06888
evm.TU.Gh_A11G2075	0.0060287	up	chrA11:65129662-65130255:+	.	.	pfam13639
evm.TU.Gh_D03G1059	0.00026648	up	chrD03:35757128-35757692:+	.	.	pfam12254
evm.TU.Gh_D05G0400	1.76079e-24	up	chrD05:3285304-3286755:-	Q7TQP6	BS_yloP_1	pfam07714
evm.TU.Gh_A01G0617	0.00286858	up	chrA01:11062530-11062871:-	.	.	pfam14009
evm.TU.Gh_D02G2101	4.18618e-09	up	chrD02:65159509-65161223:-	Q9LP77	.	pfam00069
evm.TU.Gh_D05G1756	0.00274942	up	chrD05:15839835-15841211:-	Q6DYE5	.	pfam05055
evm.TU.Gh_A08G1404	0.0141726	up	chrA08:89269805-89270765:-	.	.	pfam13414
evm.TU.Gh_A11G2926	1.29316e-28	up	chrA11:93113539-93114569:+	.	.	pfam10324
evm.TU.Gh_A11G2920	0.0108959	up	chrA11:93082651-93085155:+	Q9FJD5	YMR058w	pfam07732
evm.TU.Gh_D05G2112	0.000161694	up	chrD05:19713013-19713791:+	Q9LS08	.	pfam00010
evm.TU.Gh_A12G2566	3.29997e-12	up	chrscaffold3229_A12:230282-231538:-	Q9SU30	.	pfam12937
evm.TU.Gh_A12G2568	0.000274074	up	chrscaffold3229_A12:747553-801927:+	Q9ZRF1	SMc00680	pfam08240
evm.TU.Gh_A13G0228	9.86625e-06	up	chrA13:2708397-2709065:-	.	.	pfam14919
evm.TU.Gh_A03G1727	0.00623816	up	chrA03:98493747-98504138:+	Q9AVK1	SPAC644.07	pfam03492
evm.TU.Gh_A12G1033	1.11881e-12	up	chrA12:61977282-61978030:-	P46897	ECU03g1170	pfam00046
evm.TU.Gh_D11G2403	1.27738e-08	up	chrD11:47827752-47828330:-	.	.	pfam15489
evm.TU.Gh_D11G2402	7.24509e-05	up	chrD11:47820689-47823871:-	.	.	pfam08317
evm.TU.Gh_A05G3620	1.60441e-32	up	chrscaffold1029_A05:166539-167789:-	Q8L736	.	pfam01344
evm.TU.Gh_D07G0466	6.18857e-128	up	chrD07:4973316-4976286:-	.	.	pfam07712
evm.TU.Gh_A09G1278	3.41668e-10	up	chrA09:65071081-65072646:-	.	SPCC830.08c	pfam03134
evm.TU.Gh_A12G2714	1.13346e-47	up	chrscaffold3407_A12:99289-100188:+	P51614	.	pfam00704
evm.TU.Gh_D02G2416	0.0233793	up	chrscaffold3866_D02:86791-87693:+	Q94FT4	.	pfam02458
evm.TU.Gh_D02G2417	0.00122589	up	chrscaffold3866_D02:87700-88128:+	Q9FI40	.	pfam02458
evm.TU.Gh_D08G1717	0.00128156	up	chrD08:53303211-53304348:-	Q0J7V9	.	pfam06943
evm.TU.Gh_D05G0853	6.50236e-20	up	chrD05:7181499-7181924:-	Q9LQQ4	.	pfam00125
evm.TU.Gh_D05G0852	0.0134627	up	chrD05:7106556-7109123:-	Q5RBU7	.	pfam05577
evm.TU.Gh_A06G0611	6.37077e-10	up	chrA06:15716466-15720682:-	C0LGR6	.	pfam12819
evm.TU.Gh_D12G1577	1.49619e-12	up	chrD12:46856738-46864694:-	Q96519	SPAC1A6.09c	pfam00141
evm.TU.Gh_D10G1810	0.0396858	up	chrD10:50932572-50934038:-	Q9ZQ98	.	pfam00201
evm.TU.Gh_D13G0774	0.00126576	up	chrD13:13122383-13122796:-	Q9SEZ1	.	pfam10491
evm.TU.Gh_D07G1124	0.00175778	up	chrD07:16393038-16395439:-	B5X3B2	PA1293	pfam03088
evm.TU.Gh_D05G3655	0.00941984	up	chrD05:60701969-60702300:+	Q94AX4	BMEI0599	pfam01565
evm.TU.Gh_D05G3658	1.22602e-42	up	chrD05:60724994-60725518:-	Q9SKQ2	.	pfam03018
evm.TU.Gh_A08G1926	0.0454738	up	chrA08:100077494-100077817:+	.	.	pfam15455
evm.TU.Gh_D05G1651	8.79146e-47	up	chrD05:14808313-14811932:-	Q5XEZ5	SPAC2G11.09	pfam02714
evm.TU.Gh_D05G0308	1.35213e-39	up	chrD05:2650696-2652934:+	.	.	pfam03140
evm.TU.Gh_D05G0307	4.2128e-14	up	chrD05:2639560-2641006:+	O80982	ECU08g0970_1	pfam00447
evm.TU.Gh_D10G0902	0.0002547	up	chrD10:11766579-11767033:+	.	.	pfam09753
evm.TU.Gh_D11G0020	0.0376065	up	chrD11:224407-225940:+	.	.	pfam10497
evm.TU.Gh_D11G1997	0.00778485	up	chrD11:26267439-26267726:-	.	.	pfam14111
evm.TU.Gh_D13G1423	6.29253e-08	up	chrD13:45093319-45095232:+	Q9FHK7	.	pfam00069
evm.TU.Gh_A11G1199	3.45769e-15	up	chrA11:14751147-14751824:+	Q8LDC8	.	pfam00847
evm.TU.Gh_A11G1223	2.43381e-05	up	chrA11:15143544-15143792:-	.	.	pfam04255
evm.TU.Gh_D09G1362	8.37328e-22	up	chrD09:40971190-40974941:+	Q3UDW8	all1887	pfam01757
evm.TU.Gh_A05G0623	4.65231e-11	up	chrA05:6544852-6549217:-	Q94KB7	.	pfam03094
evm.TU.Gh_D09G1197	4.54529e-11	up	chrD09:38848864-38850914:-	Q8GUN5	.	pfam14379
evm.TU.Gh_D06G2297	1.81461e-101	up	chrscaffold4088_D06:25604-27262:-	O49858	alr4833	pfam00067
evm.TU.Gh_D06G2290	0.00786658	up	chrscaffold4085_D06:100996-101920:+	Q9LDD1	.	pfam13920
evm.TU.Gh_D05G1924	0.000289435	up	chrD05:17668889-17674665:+	O48723	RC0922	pfam01734
evm.TU.Gh_D12G2723	3.66158e-09	up	chrscaffold4583_D12:31730-34619:+	Q8GXB4	.	pfam00892
evm.TU.Gh_A08G0627	8.35739e-27	up	chrA08:11679227-11680642:-	Q8RVH5	.	pfam14541
evm.TU.Gh_A02G1428	7.6192e-17	up	chrA02:80067276-80068185:-	P46604	.	pfam02183
evm.TU.Gh_D06G0887	0.00877796	up	chrD06:16959718-16961164:+	Q39117	.	pfam13837
evm.TU.Gh_D13G2016	2.57293e-28	up	chrD13:55615023-55626252:+	Q43866	BS_sacC	pfam00251
evm.TU.Gh_D10G2013	1.69824e-05	up	chrD10:55755312-55756253:+	Q2QDF6	.	pfam02544
evm.TU.Gh_A13G1261	1.48204e-27	up	chrA13:66681258-66684263:-	Q9FN30	NMB1473	pfam00155
evm.TU.Gh_A13G1268	0.0479556	up	chrA13:66849906-66852542:-	Q9FJH0	SPAC18G6.03	pfam00071
evm.TU.Gh_D13G1848	4.02865e-08	up	chrD13:53565145-53566112:-	Q9ZNV9	SPBC725.02	pfam01627
evm.TU.Gh_D01G0823	2.13814e-06	up	chrD01:13064606-13066192:-	Q8S4W7	.	pfam03514
evm.TU.Gh_D01G0826	4.53446e-115	up	chrD01:13112598-13114747:+	Q84KJ6	SSO1054	pfam00909
evm.TU.Gh_D11G0524	0.00037849	up	chrD11:4577875-4578441:+	Q9FMC2	.	pfam07716
evm.TU.Gh_A13G0445	0.000697784	up	chrA13:6449261-6449614:+	.	.	pfam15455
evm.TU.Gh_A05G0327	0.0263206	up	chrA05:3584741-3586531:+	Q8LE59	.	pfam02535
evm.TU.Gh_A07G1657	6.37994e-13	up	chrA07:66143385-66145675:-	Q9LHJ2	.	pfam00201
evm.TU.Gh_A07G1653	1.41163e-09	up	chrA07:65896456-65897560:+	Q7XKU5	SPAC25B8.13c	pfam03171
evm.TU.Gh_A05G1635	0.0184017	up	chrA05:16892245-16893617:+	Q96512	.	pfam00141
evm.TU.Gh_A01G0407	0.00392018	up	chrA01:6428720-6428983:-	Q8S8N2	.	pfam01998
evm.TU.Gh_D12G0497	0.000128858	up	chrD12:8532227-8534106:-	Q8GWK7	.	pfam00010
evm.TU.Gh_A05G0584	2.58894e-28	up	chrA05:6268879-6269517:-	Q08298	.	pfam03181
evm.TU.Gh_D11G3394	1.20321e-49	up	chrscaffold4501_D11:19080-20591:+	Q9EPI0	.	pfam02485
evm.TU.Gh_D12G2669	7.28343e-39	up	chrscaffold4576_D12:53522-54421:+	P51614	.	pfam00704
evm.TU.Gh_D10G0579	5.48328e-114	up	chrD10:5936480-5937845:-	Q9FZ62	.	pfam06888
evm.TU.Gh_D10G0577	0.00385269	up	chrD10:5886640-5887928:-	Q9FZ62	.	pfam06888
evm.TU.Gh_A02G0178	4.65525e-149	up	chrA02:2012754-2016611:+	Q93WN0	.	pfam05694
evm.TU.Gh_A02G0179	2.42446e-16	up	chrA02:2024195-2026661:+	Q93WN0	.	pfam05694
evm.TU.Gh_A02G0172	1.14802e-15	up	chrA02:1919267-1920880:-	A6P6W0	BS_yvdP	pfam01565
evm.TU.Gh_A02G0170	7.31544e-30	up	chrA02:1834581-1836191:-	A6P6W0	BS_yvdP	pfam01565
evm.TU.Gh_D09G1283	0.00319406	up	chrD09:40009331-40010284:+	H9BFQ0	.	pfam13561
evm.TU.Gh_A07G1447	0.0482452	up	chrA07:40634790-40636255:+	Q9SVU0	mll7934	pfam00743
evm.TU.Gh_A13G1653	0.00627079	up	chrA13:75441989-75443935:+	Q8W4S6	ECs3243	pfam00251
evm.TU.Gh_A06G1016	3.33297e-06	up	chrA06:50259357-50262584:-	O64380	.	pfam00658
evm.TU.Gh_A03G2186	0.0016889	up	chrscaffold739_A03:13564-15228:-	Q9LZT4	.	pfam01357
evm.TU.Gh_D07G0249	1.86466e-76	up	chrD07:2656667-2657767:-	Q13231	BH0916_1	pfam00704
evm.TU.Gh_D13G2255	0.0221872	up	chrD13:58583639-58586556:-	.	.	pfam13851
evm.TU.Gh_D07G1594	1.30911e-23	up	chrD07:30903022-30903915:-	.	.	pfam04720
evm.TU.Gh_D06G2242	1.20535e-06	up	chrD06:63950228-63952650:-	.	.	pfam01190
evm.TU.Gh_D06G0078	0.0155086	up	chrD06:884208-887702:-	Q5EAF2	YNL106c_2	pfam03372
evm.TU.Gh_D09G1517	5.27544e-76	up	chrD09:42674185-42674529:-	.	.	pfam14368
evm.TU.Gh_D11G0902	1.46028e-16	up	chrD11:7786103-7787150:-	Q9LEX0	.	pfam14299
evm.TU.Gh_D11G2350	1.68373e-34	up	chrD11:45898000-45898454:-	.	.	pfam09363
evm.TU.Gh_D07G1908	2.89577e-150	up	chrD07:47027811-47028116:+	.	.	pfam12785
evm.TU.Gh_A03G1061	0.00137249	up	chrA03:75863461-75864870:-	Q6NLC8	.	pfam14009
evm.TU.Gh_A04G0891	8.67942e-07	up	chrA04:57100263-57101312:-	.	.	pfam00407
evm.TU.Gh_A04G0895	2.53679e-164	up	chrA04:57241490-57242046:-	P17642	.	pfam00407
evm.TU.Gh_Sca014162G01	0.00450954	up	chrscaffold14162:1074-2391:+	Q2L932	.	pfam00421
evm.TU.Gh_A11G0400	2.55116e-18	up	chrA11:3718938-3720282:-	Q9FJZ9	.	pfam00141
evm.TU.Gh_D04G1855	5.32364e-17	up	chrD04:50950999-50955148:-	Q9CAB7	.	pfam05042
evm.TU.Gh_D10G0217	4.63749e-62	up	chrD10:1919430-1920493:-	.	.	pfam12481
evm.TU.Gh_D05G0983	7.41381e-10	up	chrD05:8262902-8266454:-	.	.	pfam01595
evm.TU.Gh_D12G0225	2.16938e-19	up	chrD12:2997649-2998247:-	.	.	pfam02298
evm.TU.Gh_A11G1865	4.48035e-20	up	chrA11:47074627-47077910:+	Q8W486	.	pfam10250
evm.TU.Gh_D11G1578	5.32484e-07	up	chrD11:16296150-16297584:+	Q69KJ0	lin1919	pfam14622
evm.TU.Gh_A10G1382	1.72176e-25	up	chrA10:73546126-73547757:-	A6P6V9	BS_yvdP	pfam01565
evm.TU.Gh_D13G0544	3.13626e-09	up	chrD13:7222143-7224548:-	Q9LVM0	BH2504_1	pfam00069
evm.TU.Gh_D01G1753	2.60605e-40	up	chrD01:54286203-54289294:+	Q9LJM4	alr0124_1	pfam00069
evm.TU.Gh_A07G1752	1.65948e-43	up	chrA07:71640549-71640998:-	Q9SI09	.	pfam13639
evm.TU.Gh_D11G2120	3.77793e-08	up	chrD11:30938369-30939565:+	P53990	.	pfam03398
evm.TU.Gh_A05G1777	0.000935951	up	chrA05:18741880-18742146:+	.	.	pfam10063
evm.TU.Gh_A05G1779	1.513e-09	up	chrA05:18751221-18752521:+	.	.	pfam00168
evm.TU.Gh_D11G2694	7.05786e-05	up	chrD11:56179550-56180086:-	.	.	pfam05109
evm.TU.Gh_A11G0686	0.0339335	up	chrA11:6707962-6708696:-	Q8L9K1	.	pfam00847
evm.TU.Gh_D04G1322	0.00325652	up	chrD04:42926276-42928124:-	P48979	CAC3684	pfam00295
evm.TU.Gh_A08G0091	0.00890247	up	chrA08:789400-790349:+	.	.	pfam00403
evm.TU.Gh_D01G2101	0.00193454	up	chrD01:60044785-60046173:+	Q9ZQC5	.	pfam05701
evm.TU.Gh_D06G1915	1.5723e-22	up	chrD06:60146426-60156410:-	.	.	pfam13369
evm.TU.Gh_D01G1830	2.92896e-11	up	chrD01:55966831-55970110:+	Q8GUN5	.	pfam14379
evm.TU.Gh_D04G0846	2.13466e-15	up	chrD04:22199027-22202215:+	Q9ZUI0	SPy1625_1	pfam00069
evm.TU.Gh_A07G0275	0.000276015	up	chrA07:3399593-3400898:+	O81772	.	pfam00141
evm.TU.Gh_A04G0916	2.06516e-84	up	chrA04:57708953-57709573:+	Q652P9	.	pfam00190
evm.TU.Gh_D08G2430	6.01202e-16	up	chrD08:64211096-64211461:-	Q9CXS4	RSc3305	pfam04828
evm.TU.Gh_D09G1495	0.005675	up	chrD09:42504519-42505022:+	Q9SLD4	.	pfam13912
evm.TU.Gh_D09G1496	4.40158e-10	up	chrD09:42511536-42512039:-	Q9SLD4	.	pfam13912
evm.TU.Gh_A09G1747	0.00641744	up	chrA09:70843990-70847228:-	P29001	BS_sacC	pfam00251
evm.TU.Gh_A12G1865	2.81487e-15	up	chrA12:81214205-81217009:+	Q39214	.	pfam00931
evm.TU.Gh_D09G0337	1.43062e-85	up	chrD09:11408601-11413217:+	Q9FKS8	YNL101w	pfam01490
evm.TU.Gh_D05G3121	4.19882e-28	up	chrD05:45945199-45945762:+	.	.	pfam05678
evm.TU.Gh_A10G1416	0.00188404	up	chrA10:76802211-76803113:-	.	.	pfam10795
evm.TU.Gh_D07G1884	2.48131e-09	up	chrD07:46160463-46161733:-	Q69KJ0	lin1919	pfam00636
evm.TU.Gh_A12G2070	7.22449e-23	up	chrA12:83592619-83593464:+	P50700	.	pfam00314
evm.TU.Gh_A12G2071	2.52942e-26	up	chrA12:83595584-83596312:+	P50700	.	pfam00314
evm.TU.Gh_D03G0546	0.001608	up	chrD03:10422279-10425127:-	Q9C888	SPAC2F7.16c	pfam12357
evm.TU.Gh_D03G0541	9.34794e-42	up	chrD03:10319325-10321826:+	Q43866	BS_sacC	pfam00251
evm.TU.Gh_D05G1767	0.0129588	up	chrD05:15921231-15926005:+	B6ETT4	YML072c	pfam00168
evm.TU.Gh_A13G0736	2.39373e-05	up	chrA13:25337453-25338942:-	Q94F39	.	pfam07897
evm.TU.Gh_D11G3005	0.022232	up	chrD11:61464008-61465317:+	Q9ZUC1	lin0622	pfam00107
evm.TU.Gh_D10G2304	0.0024406	up	chrD10:61281174-61281794:+	Q9LHS9	.	pfam13912
evm.TU.Gh_A05G0507	0.000574963	up	chrA05:5454946-5456283:+	Q9SK52	.	pfam00141
evm.TU.Gh_A05G0504	4.07513e-05	up	chrA05:5440395-5440967:+	.	.	pfam05678
evm.TU.Gh_D12G0146	2.35177e-49	up	chrD12:1864221-1867291:-	Q9I4V0	CAC3576	pfam03060
evm.TU.Gh_D01G1663	4.55308e-35	up	chrD01:52484858-52492118:-	Q2MHE4	.	pfam07714
evm.TU.Gh_D02G1270	1.15843e-62	up	chrD02:41788944-41790005:-	O49255	.	pfam02365
evm.TU.Gh_A04G0721	1.63834e-11	up	chrA04:49320097-49322334:-	Q7X9A0	.	pfam00004
evm.TU.Gh_A04G0723	7.17471e-11	up	chrA04:49419604-49421142:-	.	.	pfam05003
evm.TU.Gh_D13G0377	3.79651e-07	up	chrD13:4049882-4060563:+	.	.	pfam02298
evm.TU.Gh_D13G0378	3.10717e-10	up	chrD13:4062860-4063527:+	.	.	pfam02298
evm.TU.Gh_D12G2169	0.00322263	up	chrD12:54743921-54745178:+	Q9FWX2	.	pfam02365
evm.TU.Gh_A06G0135	1.92476e-09	up	chrA06:1358794-1359373:+	.	.	pfam02298
evm.TU.Gh_D13G1562	4.83782e-42	up	chrD13:47979332-47984352:-	Q9FN30	NMB1473	pfam00155
evm.TU.Gh_D04G1209	6.89416e-16	up	chrD04:39617767-39618090:+	.	.	pfam12062
evm.TU.Gh_D04G1204	3.1576e-28	up	chrD04:39407171-39416330:-	O04015	sll0373	pfam00696
evm.TU.Gh_D04G1203	9.74933e-09	up	chrD04:39404830-39406690:+	Q0PGJ6	slr0942	pfam00248
evm.TU.Gh_A05G3074	3.4979e-22	up	chrA05:79087960-79090191:+	Q9M2V7	YCR011c_2	pfam01061
evm.TU.Gh_A05G3079	0.0432516	up	chrA05:79378624-79380827:+	P52425	SPBC215.05	pfam07479
evm.TU.Gh_D05G2079	9.10954e-27	up	chrD05:19338385-19341208:+	Q9FGF0	.	pfam00300
evm.TU.Gh_D05G2078	6.80411e-06	up	chrD05:19332655-19336343:+	Q9FGF0	SPAC5H10.03	pfam00300
evm.TU.Gh_A13G2266	7.53211e-07	up	chrscaffold3586_A13:585804-592830:-	.	.	pfam02463
evm.TU.Gh_A13G2264	1.52639e-40	up	chrscaffold3585_A13:27238-28484:-	.	.	pfam06880
evm.TU.Gh_D06G1336	7.78486e-06	up	chrD06:40905676-40906792:-	Q8GWP0	ECU11g1690	pfam00249
evm.TU.Gh_A05G2038	9.60308e-78	up	chrA05:22172496-22176616:+	Q9LPL5	TVN0102	pfam00676
evm.TU.Gh_A05G2039	2.09716e-38	up	chrA05:22184371-22188079:+	Q9CAL8	CAC1728_1	pfam00069
evm.TU.Gh_A03G1495	6.80641e-40	up	chrA03:95169197-95171221:-	O64967	YML075c	pfam00368
evm.TU.Gh_A03G1496	1.85625e-17	up	chrA03:95195182-95255136:-	O64967	YML075c	pfam00368
evm.TU.Gh_A12G2613	0.00785932	up	chrscaffold3370_A12:45073-45390:-	Q7XVA8	.	pfam03330
evm.TU.Gh_A12G0611	0.00071156	up	chrA12:15822395-15823828:-	Q94A84	BS_yojK	pfam00201
evm.TU.Gh_A10G0083	0.0264378	up	chrA10:710147-710691:-	Q8LG88	SA1732	pfam00939
evm.TU.Gh_D06G0789	4.54823e-05	up	chrD06:13982208-13983817:+	Q8GXZ3	Cgl2127_1	pfam07714
evm.TU.Gh_D12G2219	7.85413e-08	up	chrD12:55327073-55327959:-	Q6EPP9	.	pfam08879
evm.TU.Gh_D09G2229	1.50393e-05	up	chrD09:49468241-49469293:-	P81391	ECU11g1690	pfam00249
evm.TU.Gh_D09G1595	8.59214e-16	up	chrD09:43533671-43543691:-	Q06652	CAC1570	pfam00255
evm.TU.Gh_D08G2016	8.04904e-06	up	chrD08:58636204-58652221:+	Q8IZQ1	.	pfam02138
evm.TU.Gh_D08G2015	2.14501e-64	up	chrD08:58631806-58633384:+	Q94LX1	.	pfam07224
evm.TU.Gh_A10G1750	5.06994e-11	up	chrA10:91790368-91792047:-	Q9FPT1	.	pfam00917
evm.TU.Gh_D07G1969	0.00384501	up	chrD07:48943684-48944659:-	.	.	pfam12911
evm.TU.Gh_D09G0318	0.000100619	up	chrD09:10929765-10930850:+	.	.	pfam01842
evm.TU.Gh_D11G2213	0.0125481	up	chrD11:37016262-37016435:+	.	.	pfam00719
evm.TU.Gh_A01G1238	3.01617e-16	up	chrA01:68929928-68931338:-	Q9CAC1	.	pfam00759
evm.TU.Gh_A10G2072	7.01088e-09	up	chrA10:99229455-99256373:+	Q9SCX6	alr0124_1	pfam12799
evm.TU.Gh_A11G0723	0.00131387	up	chrA11:7019946-7021599:-	O22152	.	pfam04690
evm.TU.Gh_A11G0727	6.72815e-08	up	chrA11:7046866-7049684:-	O04887	CAC3373	pfam01095
evm.TU.Gh_A11G2349	0.00897491	up	chrA11:80468167-80468628:-	.	.	pfam09778
evm.TU.Gh_A12G2558	5.91535e-05	up	chrscaffold3185_A12:1438486-1439485:+	.	.	pfam02948
evm.TU.Gh_A08G2083	5.96058e-113	up	chrA08:102091176-102099666:-	Q8H1Z0	.	pfam12076
evm.TU.Gh_A09G0920	0.0193314	up	chrA09:57980190-57981647:+	Q94F58	.	pfam02365
evm.TU.Gh_A11G2426	4.25864e-16	up	chrA11:82479840-82484514:+	Q948T9	.	pfam08030
evm.TU.Gh_D13G0925	0.000834192	up	chrD13:19568556-19568984:+	Q9P7E1	.	pfam13639
evm.TU.Gh_A05G3137	3.30477e-08	up	chrA05:80958578-80989262:+	Q9SGH6	.	pfam03098
evm.TU.Gh_A05G2666	7.19837e-17	up	chrA05:43416988-43420190:+	Q700D9	.	pfam00249
evm.TU.Gh_A10G1846	2.11808e-06	up	chrA10:94529255-94532507:-	P57720	all0797	pfam01264
evm.TU.Gh_A03G1517	0.000253171	up	chrA03:95777005-95778170:+	Q9XIV8	.	pfam00141
evm.TU.Gh_D11G2975	9.04555e-11	up	chrD11:60589364-60591634:+	Q9LH79	.	pfam03083
evm.TU.Gh_D12G0534	4.87723e-60	up	chrD12:9822891-9824470:-	Q9FG65	AGc2890	pfam00067
evm.TU.Gh_A13G0256	1.22214e-55	up	chrA13:3118623-3119957:-	Q5PNY6	.	pfam04564
evm.TU.Gh_D11G1087	1.6825e-33	up	chrD11:9883362-9892563:+	Q5W274	.	pfam01061
evm.TU.Gh_D03G1780	4.77597e-60	up	chrscaffold3920_D03:5061598-5064548:+	.	.	pfam03398
evm.TU.Gh_D01G1068	0.00576725	up	chrD01:21077124-21077615:+	Q9FMC2	.	pfam00170
evm.TU.Gh_D11G0495	5.86255e-195	up	chrD11:4272626-4275026:+	O23181	VC0178	pfam01734
evm.TU.Gh_A03G0958	1.49487e-06	up	chrA03:61864637-61867965:+	P17069	YER065c	pfam00463
evm.TU.Gh_A03G0955	2.12959e-06	up	chrA03:61206285-61209776:+	Q9LYT3	SPCC4B3.13	pfam01554
evm.TU.Gh_A02G0706	7.27111e-07	up	chrA02:11983837-11986024:+	O49290	all1863	pfam13714
evm.TU.Gh_A01G0397	0.0453454	up	chrA01:6324018-6325847:-	Q9MAH4	YCR011c_2	pfam01061
evm.TU.Gh_D03G1254	0.000395838	up	chrD03:40016939-40018330:+	.	.	pfam07795
evm.TU.Gh_A05G3272	1.18985e-61	up	chrA05:85758259-85759377:-	Q9S728	.	pfam13937
evm.TU.Gh_D01G2224	2.61178e-15	up	chrD01:61155335-61156950:+	Q39224	PA4191	pfam14226
evm.TU.Gh_D13G0997	4.03496e-21	up	chrD13:24419372-24426462:+	.	.	pfam02463
evm.TU.Gh_D09G0058	0.0229516	up	chrD09:1534131-1537025:+	Q38967	.	pfam01490
evm.TU.Gh_A11G0156	3.88184e-18	up	chrA11:1506672-1508554:+	Q8R1R3	.	pfam01852
evm.TU.Gh_A11G0152	3.18368e-07	up	chrA11:1476269-1476889:+	Q9FGJ6	ECU07g0330	pfam13639
evm.TU.Gh_D05G0808	0.00323921	up	chrD05:6780471-6781702:+	.	.	pfam01988
evm.TU.Gh_D11G2050	2.75881e-06	up	chrD11:28015084-28017220:-	Q5FPT6	SMc01124	pfam13740
evm.TU.Gh_A08G2537	1.57471e-35	up	chrscaffold2272_A08:35529-39995:-	C0LGD6	.	pfam12819
evm.TU.Gh_A08G1806	1.16309e-53	up	chrA08:98615798-98617217:+	P22195	.	pfam00141
evm.TU.Gh_A07G2227	3.01033e-62	up	chrscaffold1845_A07:146430-147323:-	.	.	pfam04720
evm.TU.Gh_A08G0178	6.82087e-05	up	chrA08:1761442-1763104:-	Q9S9K9	ECU11g1690	pfam00249
evm.TU.Gh_D07G0415	0.025135	up	chrD07:4538254-4544246:-	Q8VYC8	ECU01g0750	pfam13639
evm.TU.Gh_A11G1924	2.11051e-08	up	chrA11:52256735-52259033:+	Q5FPT6	SMc01124	pfam13740
evm.TU.Gh_A10G0059	5.16791e-15	up	chrA10:550429-552033:-	Q9SVG4	BS_yvdP	pfam01565
evm.TU.Gh_A10G1987	3.71845e-14	up	chrA10:97626943-97628506:-	Q9CAY3	.	pfam01553
evm.TU.Gh_D07G2463	0.00121303	up	chrscaffold4193_D07:52625-53074:-	.	.	pfam04370
evm.TU.Gh_D08G1516	0.00606933	up	chrD08:48665574-48666719:-	Q9SHY6	.	pfam01357
evm.TU.Gh_D06G0087	0.00477388	up	chrD06:947754-949241:+	Q96242	.	pfam00067
evm.TU.Gh_D06G0089	0.00536697	up	chrD06:963391-964845:+	Q96242	.	pfam00067
evm.TU.Gh_D03G1383	0.000412949	up	chrD03:42472199-42473126:-	Q8L5T5	.	pfam03195
evm.TU.Gh_A08G1971	5.5046e-16	up	chrA08:100849244-100851706:-	.	.	pfam06749
evm.TU.Gh_D01G1179	6.09466e-15	up	chrD01:26916363-26921105:-	Q945M9	YGL237c	pfam02045
evm.TU.Gh_A01G0798	2.11722e-07	up	chrA01:17478931-17481127:+	Q84KJ6	SSO1054	pfam00909
evm.TU.Gh_D05G1817	3.42351e-05	up	chrD05:16541131-16542504:+	Q96512	.	pfam00141
evm.TU.Gh_D05G2973	0.0406289	up	chrD05:36492560-36493117:-	Q9FYK2	SPAC3A12.14	pfam13499
evm.TU.Gh_A12G0586	0.043996	up	chrA12:14688058-14688822:-	.	.	pfam14364
evm.TU.Gh_D05G3595	0.000113485	up	chrD05:59585637-59590329:+	Q9FIA1	PA4921	pfam00657
evm.TU.Gh_D10G1423	0.000406245	up	chrD10:30426332-30428118:+	Q9FLU7	.	pfam14299
evm.TU.Gh_D05G1992	8.53452e-13	up	chrD05:18331617-18333572:-	Q40885	YPL089c	pfam00319
evm.TU.Gh_D02G2073	4.47099e-53	up	chrD02:64919655-64922305:-	Q93ZR6	.	pfam06974
evm.TU.Gh_A08G0918	0.00377562	up	chrA08:57968156-57970068:-	Q9SF32	.	pfam13178
evm.TU.Gh_D11G1709	1.02693e-05	up	chrD11:18682390-18683740:+	Q9LFT0	.	pfam13839
evm.TU.Gh_D02G1500	0.0416143	up	chrD02:51595480-51595824:+	.	.	pfam00593
evm.TU.Gh_D02G1504	9.31901e-08	up	chrD02:51941427-51941636:-	.	.	pfam11820
evm.TU.Gh_A11G0548	0.00127665	up	chrA11:5186615-5187085:+	Q40066	all0778	pfam00079
evm.TU.Gh_D13G1417	9.26015e-07	up	chrD13:44944827-44945890:-	.	.	pfam00689
evm.TU.Gh_D07G0940	9.6971e-07	up	chrD07:12491403-12492431:-	.	.	pfam07795
evm.TU.Gh_A05G2252	1.47572e-05	up	chrA05:26265366-26267943:-	O81001	.	pfam08879
evm.TU.Gh_A05G2255	5.63672e-65	up	chrA05:26361832-26365266:-	Q9M439	BS_ywaA	pfam01063
evm.TU.Gh_D13G0404	9.51785e-08	up	chrD13:4461458-4464140:+	Q93XX5	.	pfam10037
evm.TU.Gh_D10G1145	2.06988e-05	up	chrD10:18608318-18609246:+	O22874	.	pfam01357
evm.TU.Gh_D07G2269	2.99498e-25	up	chrD07:53945976-53947391:+	Q940Z5	.	pfam02458
evm.TU.Gh_D12G0555	1.56625e-43	up	chrD12:10276030-10277741:+	Q84KJ6	SSO1054	pfam00909
evm.TU.Gh_D02G0712	9.14533e-05	up	chrD02:10193563-10196085:+	Q9FH76	slr0574	pfam00067
evm.TU.Gh_D05G1174	4.65466e-06	up	chrD05:10126811-10128280:-	Q9SSD1	alr0124_1	pfam13855
evm.TU.Gh_D01G1030	1.73877e-09	up	chrD01:18864736-18866234:-	P17859	SP1382	pfam00128
evm.TU.Gh_D01G0929	2.95956e-79	up	chrD01:15607056-15610419:-	Q8RXC8	ML0897	pfam00069
evm.TU.Gh_D10G1843	3.52204e-41	up	chrD10:51598783-51599277:+	.	.	pfam00539
evm.TU.Gh_D13G1129	1.07413e-269	up	chrD13:33398610-33402244:+	Q43191	.	pfam00305
evm.TU.Gh_A05G1171	2.41511e-19	up	chrA05:11813246-11814844:-	Q9FLN0	all3634	pfam00657
evm.TU.Gh_A05G1172	3.16044e-56	up	chrA05:11816358-11817882:-	Q9FLN0	all3634	pfam00657
evm.TU.Gh_A05G1177	0.00420974	up	chrA05:11861792-11865963:-	Q54I81	YKR026c	pfam01008
evm.TU.Gh_D12G2752	1.60845e-08	up	chrscaffold4589_D12:13186-15904:-	.	.	pfam04646
evm.TU.Gh_A05G0225	1.18305e-53	up	chrA05:2546294-2548532:+	.	.	pfam09815
evm.TU.Gh_A05G0220	4.3203e-29	up	chrA05:2381494-2382675:-	Q9SZI6	YMR136w	pfam00320
evm.TU.Gh_D10G1339	0.033633	up	chrD10:25755818-25771279:-	.	.	pfam09770
evm.TU.Gh_A05G1797	4.73676e-24	up	chrA05:18897846-18899832:-	Q40885	YPL089c	pfam00319
evm.TU.Gh_A09G1777	4.35859e-05	up	chrA09:71093227-71095013:-	Q9C7T4	.	pfam00010
evm.TU.Gh_A13G0105	7.41912e-11	up	chrA13:1250373-1253247:+	Q9LQL2	ECU11g1050	pfam00854
evm.TU.Gh_D02G1964	2.36397e-21	up	chrD02:63566380-63569291:-	O64967	YML075c	pfam00368
evm.TU.Gh_D05G1555	6.64672e-30	up	chrD05:14123487-14124623:+	.	.	pfam01344
evm.TU.Gh_A13G1667	1.67957e-05	up	chrA13:75580855-75583603:+	Q9M088	YGR282c	pfam00332
evm.TU.Gh_D12G1248	0.0325647	up	chrD12:40507917-40510204:+	.	.	pfam09459
evm.TU.Gh_A07G1876	0.0320519	up	chrA07:74043426-74044501:+	P81392	ECU11g1690	pfam00249
evm.TU.Gh_D05G1388	2.64277e-18	up	chrD05:12269106-12270385:-	Q9FHE4	.	pfam13920
evm.TU.Gh_D07G1862	4.87569e-10	up	chrD07:45444077-45446303:-	Q9LHJ2	.	pfam00201
evm.TU.Gh_A07G1029	0.00161778	up	chrA07:19926133-19927925:+	Q54NS9	SA0799	pfam07992
evm.TU.Gh_D09G0707	6.28352e-85	up	chrD09:30978841-30980395:+	.	.	pfam04720
evm.TU.Gh_D09G0706	1.70921e-06	up	chrD09:30969794-30971410:-	.	.	pfam04720
evm.TU.Gh_D09G0703	2.97939e-08	up	chrD09:30910898-30913979:-	Q9SCW4	SPAC2E12.02.02	pfam00447
evm.TU.Gh_A09G2362	3.3756e-05	up	chrscaffold2294_A09:59731-61660:+	Q9SGU9	DR0921	pfam01053
evm.TU.Gh_Sca007158G01	0.0014993	up	chrscaffold7158:14-5264:-	Q9C9H7	MA2301_1	pfam13855
evm.TU.Gh_D12G0113	3.46143e-38	up	chrD12:1424689-1427763:-	Q9FG33	YAR019c	pfam00139
evm.TU.Gh_D12G0119	0.000649946	up	chrD12:1563073-1564502:-	O65493	AF1946_2	pfam00112
evm.TU.Gh_A04G0777	0.0451739	up	chrA04:52313168-52313608:+	.	.	pfam04398
evm.TU.Gh_A09G1923	2.59698e-107	up	chrA09:72388008-72391067:-	Q9LIK7	.	pfam00122
evm.TU.Gh_A09G1924	2.88892e-33	up	chrA09:72400392-72401795:-	Q9LIK5	SPAC3A12.14	pfam13499
evm.TU.Gh_D12G2350	2.03726e-24	up	chrD12:56563972-56565024:-	P46897	ECU03g1170	pfam00046
evm.TU.Gh_D10G0361	1.24477e-53	up	chrD10:3086206-3091052:+	Q6ZI17	.	pfam04059
evm.TU.Gh_A12G1318	8.06764e-17	up	chrA12:69688105-69689887:-	Q9ZUD9	.	pfam12174
evm.TU.Gh_A13G1906	0.0380138	up	chrA13:78696015-78708176:+	P34913	AGc3327A	pfam12697
evm.TU.Gh_A11G2357	0.0370853	up	chrA11:80551318-80555295:+	P0C8S1	.	pfam00931
evm.TU.Gh_A10G2288	6.81286e-149	up	chrscaffold2473_A10:1167442-1169647:+	Q9ZV04	.	pfam00141
evm.TU.Gh_A05G3021	8.05713e-28	up	chrA05:77294875-77295338:+	.	.	pfam14368
evm.TU.Gh_A05G3022	0.0144045	up	chrA05:77297458-77298962:-	.	.	pfam04111
evm.TU.Gh_D11G1233	8.77419e-22	up	chrD11:11627314-11631475:+	Q8L7G0	.	pfam06507
evm.TU.Gh_D11G1238	0.000443292	up	chrD11:11674379-11676915:-	F4JI46	.	pfam00620
evm.TU.Gh_A07G0741	6.70938e-47	up	chrA07:11582953-11585593:+	P93836	VC1344	pfam00903
evm.TU.Gh_A05G1031	8.42867e-11	up	chrA05:10367181-10367819:+	Q94AW5	.	pfam00847
evm.TU.Gh_A05G1039	2.96812e-28	up	chrA05:10460674-10462347:+	P0C897	.	pfam03140
evm.TU.Gh_A01G1774	1.00308e-19	up	chrA01:97157228-97160023:+	Q9LZS7	.	pfam00657
evm.TU.Gh_A01G1772	0.0113656	up	chrA01:97080029-97083387:+	Q8S340	Rv2577	pfam00149
evm.TU.Gh_D12G2767	5.90848e-69	up	chrscaffold4592_D12:24309-25366:+	O49255	.	pfam02365
evm.TU.Gh_A06G0730	0.00959991	up	chrA06:22698909-22701306:+	Q9LMA1	.	pfam00743
evm.TU.Gh_A06G0733	4.01555e-37	up	chrA06:23170202-23171091:+	P52412	asr3342	pfam00550
evm.TU.Gh_A08G0449	1.84495e-184	up	chrA08:6065157-6066833:+	B9EYD3	.	pfam01764
evm.TU.Gh_A08G0441	0.00718812	up	chrA08:5914084-5918329:-	Q9LUW0	.	pfam00305
evm.TU.Gh_D01G1852	0.00077776	up	chrD01:56284551-56285069:+	Q9LPK5	SPAC3A12.14	pfam13499
evm.TU.Gh_D01G1853	9.99686e-105	up	chrD01:56330537-56332369:+	P06525	YPO1502	pfam08240
evm.TU.Gh_D06G1197	9.01965e-53	up	chrD06:30219907-30221934:+	Q70II3	.	pfam00847
evm.TU.Gh_D06G2182	0.0243277	up	chrD06:63595401-63597104:+	P43309	.	pfam00264
evm.TU.Gh_D08G1979	2.27327e-26	up	chrD08:58250738-58251268:-	O65759	YBL003c	pfam00125
evm.TU.Gh_D10G1495	7.96417e-17	up	chrD10:35225495-35228143:-	.	.	pfam11894
evm.TU.Gh_A09G2089	1.12932e-06	up	chrA09:73975509-73977910:-	Q9M7Z1	APE1671	pfam00198
evm.TU.Gh_D06G2225	7.3383e-09	up	chrD06:63865114-63865626:+	.	.	pfam04468
evm.TU.Gh_D07G1366	1.97572e-07	up	chrD07:22118801-22119590:-	P92997	.	pfam00190
evm.TU.Gh_D06G0579	0.0421273	up	chrD06:9238471-9238908:+	Q9LV58	SPBC83.17	pfam08523
evm.TU.Gh_D02G0981	0.00019625	up	chrD02:23124677-23127708:-	Q9SYQ8	alr0124_1	pfam00069
evm.TU.Gh_D02G0987	0.0315444	up	chrD02:23535861-23541003:+	.	.	pfam02383
evm.TU.Gh_A12G1218	3.17107e-14	up	chrA12:66317500-66318494:+	Q9FMY4	.	pfam02091
evm.TU.Gh_A04G0532	1.69606e-19	up	chrA04:30229406-30229690:-	A0ZZ43	alr1524	pfam00016
evm.TU.Gh_D12G1526	0.0223563	up	chrD12:45910016-45913175:+	C1DQR0	ung	pfam03167
evm.TU.Gh_D02G1290	0.0316595	up	chrD02:42108259-42122089:-	.	.	pfam00025
evm.TU.Gh_A12G1923	0.00821587	up	chrA12:81945320-81946466:-	Q850K7	.	pfam03330
evm.TU.Gh_A12G1925	9.15814e-06	up	chrA12:81952013-81956184:-	Q9FNX5	YLL001w	pfam01031
evm.TU.Gh_A12G1924	0.000602272	up	chrA12:81950155-81951560:+	Q9ZVJ5	alr0728	pfam13419
evm.TU.Gh_Sca005163G01	1.49159e-60	up	chrscaffold5163:16067-21487:+	Q9SCW1	XF0840	pfam01301
evm.TU.Gh_A05G1855	2.28205e-72	up	chrA05:19418705-19421702:-	Q9M439	BS_ywaA	pfam01063
evm.TU.Gh_D08G2223	1.16392e-05	up	chrD08:61788663-61865296:-	Q43191	.	pfam00305
evm.TU.Gh_D13G1655	8.884e-10	up	chrD13:50024814-50025999:+	Q9LHN8	PA4191	pfam03171
evm.TU.Gh_D08G2224	6.30617e-06	up	chrD08:61878890-61882189:-	Q43191	.	pfam00305
evm.TU.Gh_D10G0177	2.61659e-09	up	chrD10:1517979-1521286:+	P0CV95	.	pfam03936
evm.TU.Gh_D13G0268	3.60768e-53	up	chrD13:2607703-2611424:-	Q8L612	.	pfam01823
evm.TU.Gh_A05G3400	0.00192897	up	chrA05:88714520-88750539:-	Q9ZWQ9	PA4191	pfam14226
evm.TU.Gh_D05G2502	9.81413e-30	up	chrD05:25172267-25173121:+	Q9FDW1	ECU11g1690	pfam00249
evm.TU.Gh_D13G0195	1.57979e-305	up	chrD13:1825267-1826895:+	Q8GTB6	SMb21415	pfam01565
evm.TU.Gh_D06G1651	2.07569e-06	up	chrD06:55149484-55151509:+	Q9C519	.	pfam03106
evm.TU.Gh_A03G1681	2.30885e-07	up	chrA03:98107942-98109654:-	O48788	.	pfam00069
evm.TU.Gh_D07G2341	4.12766e-23	up	chrD07:54992502-54993411:-	Q8H4S4	.	pfam02365
evm.TU.Gh_D03G0204	8.4232e-06	up	chrD03:2045424-2045591:+	.	.	pfam06937
evm.TU.Gh_A09G2134	0.021182	up	chrA09:74432895-74437238:-	Q9XHM5	PA4191	pfam03171
evm.TU.Gh_A09G2130	1.06586e-13	up	chrA09:74392555-74394888:-	C7G304	SPBC4C3.08	pfam01501
evm.TU.Gh_A09G1447	0.000998569	up	chrA09:67765905-67772064:+	Q0DHL4	YMR089c	pfam01434
evm.TU.Gh_D03G0992	1.98511e-162	up	chrD03:33993500-33996204:+	Q38946	TM1015	pfam00208
evm.TU.Gh_D10G2192	0.0134729	up	chrD10:59053239-59054886:-	Q9ZU96	.	pfam12796
evm.TU.Gh_A13G1329	1.56458e-25	up	chrA13:68679722-68680866:-	P25317	.	pfam00043
evm.TU.Gh_D03G1645	0.0254231	up	chrD03:46519165-46520127:+	Q9LQM8	.	pfam00069
evm.TU.Gh_D05G0391	1.23691e-42	up	chrD05:3241593-3244723:-	Q9FUJ1	all0324	pfam09265
evm.TU.Gh_D03G0812	0.0404891	up	chrD03:27825277-27828205:+	Q8LBF7	.	pfam03083
evm.TU.Gh_Sca004917G01	0.00236736	up	chrscaffold4917:30402-31948:+	Q9XG83	PA4191	pfam03171
evm.TU.Gh_D07G1901	0.0291259	up	chrD07:46743845-46744126:+	.	.	pfam11778
evm.TU.Gh_A13G1789	7.92559e-06	up	chrA13:77029648-77030220:-	Q9ZTA3	PA0147	pfam03171
evm.TU.Gh_D05G0473	0.00182283	up	chrD05:3774513-3776023:-	Q9LU15	all2875_6	pfam01627
evm.TU.Gh_A01G0629	8.83179e-06	up	chrA01:11211126-11212013:-	Q39108	alr0213	pfam00348
evm.TU.Gh_D02G2135	0.0190512	up	chrD02:65482265-65483116:+	Q9FMS6	SPCC18.06c	pfam04857
evm.TU.Gh_D07G0254	0.0016847	up	chrD07:2697200-2698585:-	Q9SL95	.	pfam00916
evm.TU.Gh_A13G0755	0.00506748	up	chrA13:29926085-29928785:-	Q9SFT7	.	pfam00069
evm.TU.Gh_D04G1766	0.021042	up	chrD04:49940532-49945107:+	Q9FT92	.	pfam03126
evm.TU.Gh_A12G0954	5.86039e-07	up	chrA12:60048190-60048759:-	Q6H5X0	.	pfam03251
evm.TU.Gh_D11G1510	1.10555e-05	up	chrD11:15084006-15087339:+	Q6F4F5	slr0574	pfam00067
evm.TU.Gh_D06G0893	6.42929e-05	up	chrD06:17388969-17391673:+	.	.	pfam05109
evm.TU.Gh_D09G2247	4.12441e-42	up	chrD09:49731182-49734554:-	.	PA0143	pfam01156
evm.TU.Gh_D09G2243	7.35763e-11	up	chrD09:49714638-49715231:-	.	.	pfam05078
evm.TU.Gh_Sca005564G01	6.99558e-06	up	chrscaffold5564:6148-7452:-	O22900	.	pfam03106
evm.TU.Gh_A05G3108	7.22549e-22	up	chrA05:80204471-80207570:-	Q9FND9	.	pfam05691
evm.TU.Gh_A09G1134	1.08022e-09	up	chrA09:62739043-62740584:+	D2XNQ8	BS_yuaG	pfam01145
evm.TU.Gh_A08G1396	3.00284e-06	up	chrA08:89044504-89045158:+	.	.	pfam13703
evm.TU.Gh_D12G1329	1.86331e-08	up	chrD12:41720847-41732264:+	Q9LHE9	SPBC2D10.14c	pfam00063
evm.TU.Gh_A10G1870	0.000994428	up	chrA10:95059485-95059907:+	.	.	pfam01531
evm.TU.Gh_A03G0479	0.000856119	up	chrA03:10487874-10488438:-	.	.	pfam06522
evm.TU.Gh_D02G0613	1.92998e-28	up	chrD02:8301056-8302689:-	Q9LDE1	ECU11g1690	pfam00249
evm.TU.Gh_A10G0831	0.0250065	up	chrA10:17306049-17307790:+	B8AQW7	VC0178	pfam01734
evm.TU.Gh_A10G0838	7.72651e-05	up	chrA10:17640480-17641172:-	Q39088	.	pfam02701
evm.TU.Gh_D02G1776	3.25037e-10	up	chrD02:60321717-60322742:+	Q93ZM9	.	pfam06200
evm.TU.Gh_A11G0981	1.42856e-06	up	chrA11:10757964-10759027:+	Q9LDE1	ECU11g1690	pfam00249
evm.TU.Gh_D05G2608	0.000125109	up	chrD05:26899533-26902827:+	O82567	SPAC22A12.10	pfam01066
evm.TU.Gh_D12G0097	1.52546e-67	up	chrD12:1229862-1233763:+	.	.	pfam13668
evm.TU.Gh_A06G2040	0.00104109	up	chrscaffold1348_A06:19492-20277:+	Q9FJH0	SPAC18G6.03	pfam00071
evm.TU.Gh_D01G1774	0.000155799	up	chrD01:54745412-54746127:-	Q10EJ2	.	pfam04535
evm.TU.Gh_A07G0454	2.82519e-08	up	chrA07:5853884-5855515:+	Q9FYF9	.	pfam01753
evm.TU.Gh_A01G1681	6.36648e-05	up	chrA01:95438817-95440634:+	O48922	AGc2890	pfam00067
evm.TU.Gh_A02G1815	0.000849558	up	chrscaffold493_A02:5520-5756:-	.	.	pfam02963
evm.TU.Gh_A05G0106	1.04901e-11	up	chrA05:1236241-1237090:-	.	.	pfam12681
evm.TU.Gh_D05G0387	2.30063e-21	up	chrD05:3208473-3209113:+	.	.	pfam05745
evm.TU.Gh_D07G0331	1.85446e-09	up	chrD07:3515650-3516955:+	O81772	.	pfam00141
evm.TU.Gh_A05G1469	8.06476e-26	up	chrA05:15116208-15117485:-	.	.	pfam14476
evm.TU.Gh_A11G3302	5.14961e-07	up	chrscaffold3051_A11:60547-60819:-	.	.	pfam04597
evm.TU.Gh_A02G0755	1.83035e-61	up	chrA02:14269173-14270872:+	Q7Y1X1	all3634	pfam00657
evm.TU.Gh_A01G0697	1.34978e-07	up	chrA01:12686525-12688337:-	O81971	all1361	pfam00067
evm.TU.Gh_A01G0690	0.0180389	up	chrA01:12347530-12349137:-	O81974	BH0579	pfam00067
evm.TU.Gh_A13G1787	8.42967e-85	up	chrA13:76847122-76848559:-	Q9ZTA3	PA0147	pfam03171
evm.TU.Gh_D04G1038	1.19599e-05	up	chrD04:33745570-33746961:-	Q9ZQ94	.	pfam00201
evm.TU.Gh_D04G1037	3.82013e-05	up	chrD04:33720806-33722272:-	Q9SCP6	.	pfam00201
evm.TU.Gh_A11G1832	1.95115e-89	up	chrA11:39837555-39841471:-	O65201	YGL205w	pfam01756
evm.TU.Gh_A07G1936	0.045448	up	chrA07:75100019-75100675:+	Q8LDC8	.	pfam00847
evm.TU.Gh_A11G1302	1.13509e-05	up	chrA11:16768149-16768643:+	.	.	pfam04720
evm.TU.Gh_A10G0157	1.16953e-25	up	chrA10:1325590-1329945:+	Q8GYA4	SP1732_1	pfam07714
evm.TU.Gh_A10G0156	1.78012e-08	up	chrA10:1310601-1313820:+	Q8GYA4	BH2504_1	pfam00069
evm.TU.Gh_D11G1884	3.54233e-10	up	chrD11:22181911-22183776:+	O64823	.	pfam04678
evm.TU.Gh_D06G2022	0.00339585	up	chrD06:62043326-62058448:-	Q8LPB4	.	pfam13855
evm.TU.Gh_D08G0725	5.05399e-113	up	chrD08:10249255-10250556:-	Q8RVH5	.	pfam14541
evm.TU.Gh_D05G3818	0.000480571	up	chrscaffold4067_D05:127235-127474:+	.	.	pfam04789
evm.TU.Gh_A08G2283	8.91174e-51	up	chrscaffold1922_A08:21195-22652:+	Q00874	YJL005w_1	pfam08263
evm.TU.Gh_D13G2449	0.029233	up	chrD13:60402441-60402809:+	O64732	.	pfam09852
evm.TU.Gh_A13G0935	8.79064e-20	up	chrA13:50178120-50179226:-	Q9FXB2	SPBC4C3.08	pfam01501
evm.TU.Gh_A01G2133	4.19707e-16	up	chrscaffold180_A01:6173-6739:-	F4JUF8	.	pfam03018
evm.TU.Gh_A01G2132	1.97957e-09	up	chrscaffold177_A01:9108-9674:+	F4JUF8	.	pfam03018
evm.TU.Gh_D10G1926	0.0398242	up	chrD10:53681082-53684478:+	.	.	pfam01764
evm.TU.Gh_A03G0087	0.0026108	up	chrA03:1316481-1319633:-	Q8LPF3	CAC3373	pfam01095
evm.TU.Gh_A07G2132	2.02582e-17	up	chrA07:77931096-77932005:-	A2YMR0	.	pfam02365
evm.TU.Gh_D11G2479	0.041865	up	chrD11:50521011-50522005:+	Q9FL89	.	pfam00190
evm.TU.Gh_A03G2076	2.50646e-11	up	chrscaffold515_A03:248070-250063:-	.	.	pfam14309
evm.TU.Gh_D10G2137	0.0211344	up	chrD10:58355369-58355893:+	.	.	pfam01531
evm.TU.Gh_A06G1962	2.08305e-153	up	chrscaffold1320_A06:104968-108094:-	Q8LG88	SA1732	pfam00939
evm.TU.Gh_A06G1969	1.63144e-13	up	chrscaffold1321_A06:35048-36701:-	.	.	pfam05482
evm.TU.Gh_A01G1964	1.35225e-09	up	chrA01:99636632-99638278:+	Q39224	PA4191	pfam14226
evm.TU.Gh_D11G0514	0.0480393	up	chrD11:4476391-4478353:+	O82333	.	pfam03321
evm.TU.Gh_D11G0962	1.49225e-08	up	chrD11:8350775-8353640:-	.	.	pfam04646
evm.TU.Gh_D11G0960	0.000972945	up	chrD11:8333251-8341915:-	P92949	.	pfam08022
evm.TU.Gh_D12G2755	8.73029e-05	up	chrscaffold4589_D12:28369-29137:-	Q9SZZ8	.	pfam04116
evm.TU.Gh_A07G1686	0.000565824	up	chrA07:68379735-68380851:+	Q08507	PA4191	pfam03171
evm.TU.Gh_D13G0052	7.97613e-26	up	chrD13:435708-436001:-	.	.	pfam07735
evm.TU.Gh_D10G2032	5.21535e-77	up	chrD10:56099862-56103875:+	Q9M2E2	all0352	pfam00106
evm.TU.Gh_A11G1726	1.27206e-11	up	chrA11:27374877-27376742:+	O64823	.	pfam04678
evm.TU.Gh_Sca034072G01	5.11587e-08	up	chrscaffold34072:724-1096:-	Q948Z4	.	pfam02704
evm.TU.Gh_D02G1195	4.11026e-14	up	chrD02:36989911-36990542:+	B9SXY8	.	pfam04535
evm.TU.Gh_A09G0230	0.000856557	up	chrA09:7046146-7046934:-	C0LGI5	.	pfam08263
evm.TU.Gh_D10G0086	2.89215e-10	up	chrD10:669565-673633:-	Q8LG88	SA1732	pfam00939
evm.TU.Gh_D13G1938	0.0188028	up	chrD13:54757524-54759628:+	Q9SJA4	.	pfam00520
evm.TU.Gh_A05G2438	0.00269122	up	chrA05:31264799-31265348:-	.	.	pfam05618
evm.TU.Gh_D07G1675	0.0248713	up	chrD07:34764965-34769541:+	Q8W034	.	pfam00076
evm.TU.Gh_A09G0143	0.00182059	up	chrA09:3457999-3458391:-	Q7ZW78	.	pfam13639
evm.TU.Gh_A09G0149	5.04079e-27	up	chrA09:3844173-3846868:+	Q8L7F9	.	pfam01762
evm.TU.Gh_A09G1814	4.46265e-06	up	chrA09:71457216-71458360:+	Q949S5	.	pfam14299
evm.TU.Gh_D12G2515	1.08359e-05	up	chrD12:58053339-58054447:-	.	.	pfam05097
evm.TU.Gh_A01G1443	1.23864e-143	up	chrA01:89214888-89216085:-	Q39799	STM0233	pfam00182
evm.TU.Gh_A02G0301	1.13476e-07	up	chrA02:3591480-3592916:+	Q40287	.	pfam00201
evm.TU.Gh_A08G0657	7.40497e-09	up	chrA08:13105890-13109192:-	Q9FVQ0	mll7934	pfam00743
evm.TU.Gh_A12G0132	1.1234e-65	up	chrA12:1961898-1964965:-	Q9I4V0	CAC3576	pfam03060
evm.TU.Gh_A13G1003	0.013943	up	chrA13:55684598-55686167:-	Q91XE8	.	pfam13664
evm.TU.Gh_D05G3852	5.87405e-05	up	chrscaffold4072_D05:18506-18793:+	.	.	pfam03401
evm.TU.Gh_Sca011643G01	4.72488e-05	up	chrscaffold11643:549-2248:+	Q8VYR4	alr3757	pfam03552
evm.TU.Gh_D13G1759	5.87415e-37	up	chrD13:52385038-52386382:-	D2SMN4	.	pfam02365
evm.TU.Gh_A01G1605	2.80664e-229	up	chrA01:93725101-93726944:-	P06525	YPO1502	pfam08240
evm.TU.Gh_D06G0957	0.0175746	up	chrD06:19442799-19444572:-	Q9LU15	all2875_6	pfam01627
evm.TU.Gh_A06G0608	6.50974e-43	up	chrA06:15628493-15630155:-	O82200	.	pfam05153
evm.TU.Gh_A05G0184	3.08634e-09	up	chrA05:1919507-1922614:+	Q9SGP2	alr0124_1	pfam00069
evm.TU.Gh_D07G2279	3.05773e-16	up	chrD07:54060103-54062091:+	Q9LY87	.	pfam07002
evm.TU.Gh_D06G2185	0.000978936	up	chrD06:63618636-63623216:+	.	.	pfam05212
evm.TU.Gh_A09G0695	0.0267877	up	chrA09:52449919-52453120:-	Q1PFR7	.	pfam02362
evm.TU.Gh_A09G0692	9.17774e-13	up	chrA09:52324466-52327550:-	Q9SCW4	SPAC2E12.02.02	pfam00447
evm.TU.Gh_A09G0345	0.0115049	up	chrA09:14886720-14887725:+	Q9H2J4	.	pfam02114
evm.TU.Gh_D13G2229	0.000298395	up	chrD13:58416215-58417321:+	.	.	pfam05340
evm.TU.Gh_D07G0491	1.36478e-06	up	chrD07:5463347-5463871:+	P32295	.	pfam02519
evm.TU.Gh_A05G3522	5.58619e-14	up	chrA05:90887540-90888176:+	.	.	pfam00756
evm.TU.Gh_D06G2176	5.881e-21	up	chrD06:63528632-63532396:-	Q9LNR3	.	pfam00305
evm.TU.Gh_A04G1100	8.87586e-136	up	chrA04:61159994-61161017:+	Q947C5	VCA0183_1	pfam00042
evm.TU.Gh_A08G2037	2.03932e-05	up	chrA08:101521509-101522204:-	.	.	pfam07279
evm.TU.Gh_D06G2319	2.05746e-34	up	chrscaffold4092_D06:122142-124214:+	Q55874	alr4359	pfam13519
evm.TU.Gh_D04G1527	0.00514792	up	chrD04:47337206-47338213:-	.	.	pfam01469
evm.TU.Gh_D04G1528	9.7584e-09	up	chrD04:47343086-47344204:-	.	.	pfam01469
evm.TU.Gh_A11G2508	8.35692e-39	up	chrA11:83976026-83981426:+	Q9LK64	SPAC3F10.11c	pfam00005
evm.TU.Gh_A11G2495	2.10918e-42	up	chrA11:83673742-83676122:-	Q93VV5	.	pfam00854
evm.TU.Gh_D13G0129	2.21623e-24	up	chrD13:1276049-1277960:-	Q9LY71	all0324	pfam09265
evm.TU.Gh_A13G0011	7.41522e-50	up	chrA13:121192-124030:-	Q9LZA6	YKR089c	pfam11815
evm.TU.Gh_D13G2142	0.000397613	up	chrD13:57019483-57019848:-	.	.	pfam12013
evm.TU.Gh_A11G1416	0.00247018	up	chrA11:18893309-18894503:-	Q9MB94	PA4191	pfam03171
evm.TU.Gh_A11G1411	0.0005563	up	chrA11:18744586-18745140:+	.	.	pfam05282
evm.TU.Gh_D09G0403	1.5868e-07	up	chrD09:15308984-15310594:+	Q8RWF5	SPCC4B3.13	pfam01554
evm.TU.Gh_D10G1754	1.28193e-07	up	chrD10:49370585-49413693:-	P43178	.	pfam00407
evm.TU.Gh_D10G1757	2.76658e-105	up	chrD10:49508179-49508743:+	O50001	.	pfam00407
evm.TU.Gh_D12G0839	2.30761e-08	up	chrD12:26672950-26674926:+	Q9SHJ5	.	pfam01553
evm.TU.Gh_A05G1666	2.31189e-08	up	chrA05:17356320-17359403:+	Q9FIJ0	PA0545	pfam08414
evm.TU.Gh_A08G0495	7.10817e-13	up	chrA08:7023595-7024288:-	.	.	pfam11951
evm.TU.Gh_D09G1110	2.91436e-07	up	chrD09:37498783-37500201:-	Q9XID0	YFR019w_3	pfam01504
evm.TU.Gh_A10G2205	1.914e-41	up	chrscaffold2446_A10:33025-34061:+	.	.	pfam04720
evm.TU.Gh_A10G2204	1.91785e-11	up	chrscaffold2446_A10:16980-19034:+	Q9S9U1	BS_yloP_1	pfam00139
evm.TU.Gh_D09G2471	4.4405e-11	up	chrscaffold4333_D09:27280-28431:+	Q9SZN7	.	pfam00403
evm.TU.Gh_A08G0230	1.5823e-28	up	chrA08:2450729-2452961:-	Q66GR3	.	pfam00010
evm.TU.Gh_D07G0744	7.24468e-51	up	chrD07:9043657-9047234:-	F4K5W8	.	pfam00862
evm.TU.Gh_D02G0799	1.05152e-131	up	chrD02:13151747-13153447:+	Q7Y1X1	.	pfam00657
evm.TU.Gh_D02G0792	5.53781e-25	up	chrD02:12917651-12919840:-	A2ZC67	.	pfam14543
evm.TU.Gh_A13G1439	7.89689e-29	up	chrA13:72071713-72072416:+	D2SMN4	.	pfam02365
evm.TU.Gh_D01G0307	0.0163358	up	chrD01:3148090-3148876:+	Q3ECH2	.	pfam13947
evm.TU.Gh_A13G1432	8.38816e-07	up	chrA13:71815434-71816299:-	Q9SFF9	.	pfam00190
evm.TU.Gh_A06G1272	1.10846e-09	up	chrA06:91999832-92002373:-	Q9M0X5	BH2504_1	pfam00069
evm.TU.Gh_A06G1271	4.27555e-09	up	chrA06:91990088-91992559:-	Q9M0X5	.	pfam00069
evm.TU.Gh_A02G1640	1.00186e-10	up	chrA02:82834496-82837729:-	.	.	pfam06813
evm.TU.Gh_D13G1015	9.65382e-12	up	chrD13:26560477-26561070:+	Q9FMC2	.	pfam00170
evm.TU.Gh_A08G1292	0.00135291	up	chrA08:84941275-84947058:-	Q9FNA2	.	pfam01593
evm.TU.Gh_A13G1579	7.82586e-09	up	chrA13:74640085-74642700:+	Q9SJA4	.	pfam00520
evm.TU.Gh_A13G1570	3.66612e-07	up	chrA13:74527856-74528134:+	.	.	pfam13158
evm.TU.Gh_D06G0858	3.12363e-55	up	chrD06:15967670-15968552:+	P52412	asr3342	pfam00550
evm.TU.Gh_D06G0856	5.27548e-11	up	chrD06:15816333-15819319:+	Q9LMA1	.	pfam00743
evm.TU.Gh_D07G1951	0.000194699	up	chrD07:48671250-48671918:+	.	.	pfam14009
evm.TU.Gh_D07G1120	0.000416959	up	chrD07:16368526-16371140:+	O94183	.	pfam02221
evm.TU.Gh_D07G2336	2.1534e-16	up	chrD07:54954778-54955754:+	Q9LYV6	.	pfam02893
evm.TU.Gh_D13G0186	0.00679123	up	chrD13:1723310-1724758:+	.	.	pfam12906
evm.TU.Gh_D08G0606	3.79261e-07	up	chrD08:7409182-7410207:-	Q9LY41	.	pfam13639
evm.TU.Gh_D05G1895	9.62344e-05	up	chrD05:17345198-17346855:+	O49858	.	pfam00067
evm.TU.Gh_D05G1893	2.0776e-123	up	chrD05:17265826-17267483:-	O49858	alr4833	pfam00067
evm.TU.Gh_D13G1716	0.000221315	up	chrD13:51574915-51576115:+	Q9FDW1	ECU11g1690	pfam13921
evm.TU.Gh_A08G1529	0.0105895	up	chrA08:92497714-92498622:+	Q39092	.	pfam13912
evm.TU.Gh_A11G2848	0.00717201	up	chrA11:92234997-92236808:-	P0DI43	.	pfam04535
evm.TU.Gh_D02G1225	1.31288e-296	up	chrD02:38720963-38724216:+	Q9FR44	mll3672	pfam08241
evm.TU.Gh_A03G0439	6.46596e-11	up	chrA03:9218946-9220367:+	Q9P6Q3	SPAC644.07	pfam00004
evm.TU.Gh_Sca053668G01	2.53496e-05	up	chrscaffold53668:57-392:+	.	.	pfam03999
evm.TU.Gh_D11G2743	3.66245e-16	up	chrD11:56977773-56982441:+	Q948T9	.	pfam08030
evm.TU.Gh_D12G2136	1.25884e-89	up	chrD12:54410845-54415549:+	Q9LV11	MA1678	pfam00122
evm.TU.Gh_A07G0951	8.39894e-240	up	chrA07:17711758-17715096:-	P49078	STM0680	pfam00733
evm.TU.Gh_A06G0105	7.26565e-05	up	chrA06:958792-962211:-	Q5EAF2	YNL106c_2	pfam03372
evm.TU.Gh_D10G2355	1.50989e-12	up	chrD10:62444418-62445816:+	Q9SND9	.	pfam02458
evm.TU.Gh_A13G1230	0.000806853	up	chrA13:65703344-65703870:-	A2YMR0	.	pfam02365
evm.TU.Gh_D10G2519	0.00366164	up	chrscaffold4403_D10:51079-51834:-	.	.	pfam07649
evm.TU.Gh_D12G0194	0.00215399	up	chrD12:2570054-2570332:-	.	.	pfam03374
evm.TU.Gh_A05G0917	1.98623e-16	up	chrA05:9062216-9066032:+	.	MK0868	pfam13207
evm.TU.Gh_A05G0910	2.03204e-08	up	chrA05:8994726-8996360:-	Q8L817	BH0360	pfam00194
evm.TU.Gh_A08G0577	7.00927e-73	up	chrA08:10096799-10098339:-	Q69T29	SSO1054	pfam00909
evm.TU.Gh_D04G1399	1.23197e-165	up	chrD04:45328441-45328997:-	P17642	.	pfam00407
evm.TU.Gh_D04G1394	8.43305e-12	up	chrD04:45209419-45210595:-	.	.	pfam00407
evm.TU.Gh_A09G0477	8.14749e-09	up	chrA09:38007992-38009617:+	Q8GZ13	.	pfam00010
evm.TU.Gh_D07G0099	0.00470589	up	chrD07:1138979-1141935:+	Q8GYD2	SPAC13A11.03	pfam03962
evm.TU.Gh_A09G0478	3.99296e-24	up	chrA09:38264608-38265532:+	Q9LK95	ECU11g1690	pfam00249
evm.TU.Gh_A10G1505	0.0019287	up	chrA10:82422640-82423212:-	P43183	.	pfam00407
evm.TU.Gh_A10G1509	0.0202521	up	chrA10:82615248-82714824:+	P43179	.	pfam00407
evm.TU.Gh_D02G1924	0.000473334	up	chrD02:62884335-62885330:+	P0CH30	.	pfam13639
evm.TU.Gh_A08G2060	0.0406289	up	chrA08:101911943-101913661:+	Q9LRR7	all1106	pfam03055
evm.TU.Gh_D08G0246	1.68882e-05	up	chrD08:2339591-2345988:+	Q9LJU2	SPAC1F5.02	pfam13850
evm.TU.Gh_D06G2160	0.000535483	up	chrD06:63390785-63392112:+	.	.	pfam04654
evm.TU.Gh_A13G1311	2.07299e-63	up	chrA13:68229198-68230967:+	Q9M6E8	all1106	pfam03055
evm.TU.Gh_D10G2430	0.000233378	up	chrD10:63349226-63354163:-	Q9M2L4	.	pfam00122
evm.TU.Gh_A13G0077	0.00613803	up	chrA13:753625-756731:+	.	.	pfam07366
evm.TU.Gh_A13G1788	1.71498e-254	up	chrA13:76860537-76909913:-	Q9ZTA3	PA0147	pfam03171
evm.TU.Gh_Sca014110G01	0	up	chrscaffold14110:1950-2281:+	O23547	.	pfam03330
evm.TU.Gh_D10G0305	1.16316e-09	up	chrD10:2637512-2637967:-	.	.	pfam04520
evm.TU.Gh_D05G3096	0.00216068	up	chrD05:43788292-43789751:-	O48676	BS_yojK	pfam00201
evm.TU.Gh_A13G1889	0.034702	up	chrA13:78560143-78567139:-	O81825	.	pfam00931
evm.TU.Gh_A08G1376	0.00796998	up	chrA08:88356133-88358020:+	Q84P24	.	pfam00501
evm.TU.Gh_D12G0893	2.76213e-31	up	chrD12:31108802-31113139:+	Q9ZVM9	.	pfam00069
evm.TU.Gh_D08G0907	0.00523172	up	chrD08:18388429-18389388:-	Q9ASW1	.	pfam01762
evm.TU.Gh_A12G0208	9.49123e-27	up	chrA12:3128102-3130300:+	O65351	.	pfam00082
evm.TU.Gh_A12G1368	2.68797e-36	up	chrA12:71294647-71297691:-	.	.	pfam00646
evm.TU.Gh_D03G1031	1.43081e-06	up	chrD03:34964505-34965095:+	P17407	.	pfam04043
evm.TU.Gh_D01G1080	5.12157e-09	up	chrD01:21589176-21590041:+	P46604	ECU03g1170	pfam00046
evm.TU.Gh_D08G2150	0.0391476	up	chrD08:60857025-60858223:-	Q700D9	.	pfam00249
evm.TU.Gh_D09G0637	3.351e-238	up	chrD09:29393005-29395059:+	P52407	.	pfam00332
evm.TU.Gh_D09G0636	2.57144e-288	up	chrD09:29379558-29381318:+	P52407	.	pfam00332
evm.TU.Gh_D11G0473	4.54215e-06	up	chrD11:4067435-4069501:-	O23208	.	pfam00046
evm.TU.Gh_D05G2394	7.60491e-06	up	chrD05:23843513-23845235:-	Q9SF78	all3634	pfam00657
evm.TU.Gh_A13G0203	4.53608e-07	up	chrA13:2289516-2292658:+	Q9M2W2	NMB1953	pfam13417
evm.TU.Gh_A13G0200	0.0130149	up	chrA13:2271091-2273115:+	Q9FNB5	YCR011c_2	pfam01061
evm.TU.Gh_A07G2016	0.00532167	up	chrA07:76432603-76433942:-	Q9ZUC1	lin0622	pfam00107
evm.TU.Gh_A06G1796	3.58647e-11	up	chrA06:102890244-102891947:-	P43309	.	pfam00264
evm.TU.Gh_D13G2484	0.00342937	up	chrscaffold4658_D13:4543-5435:+	P92997	.	pfam00190
evm.TU.Gh_D10G1818	4.36785e-21	up	chrD10:51092915-51094259:-	Q9LDE1	ECU11g1690	pfam00249
evm.TU.Gh_A05G2957	1.39573e-08	up	chrA05:72864904-72868503:+	P92942	YJR040w_1	pfam00654
evm.TU.Gh_D10G0497	2.45517e-11	up	chrD10:4721513-4721923:-	P68428	.	pfam00125
evm.TU.Gh_D13G0227	6.1882e-08	up	chrD13:2228082-2228996:+	.	.	pfam06680
evm.TU.Gh_A10G1731	4.23161e-06	up	chrA10:91291457-91295782:+	Q6X5Y6	.	pfam00847
evm.TU.Gh_A10G0065	0.0337243	up	chrA10:593971-595554:+	Q9SVG4	BS_ygaK	pfam01565
evm.TU.Gh_A10G0062	5.53678e-07	up	chrA10:580256-581956:+	Q9SVG4	SMb21415	pfam01565
evm.TU.Gh_A10G0061	2.22305e-33	up	chrA10:574867-576480:-	Q9SVG4	BS_yvdP	pfam01565
evm.TU.Gh_A10G0060	3.64233e-06	up	chrA10:553679-555271:+	Q9SVG4	BS_yvdP	pfam01565
evm.TU.Gh_D10G0317	2.38488e-06	up	chrD10:2749667-2752084:+	P43603	SPAPJ696.02_1	pfam04366
evm.TU.Gh_D11G0046	1.99685e-08	up	chrD11:427962-433187:-	O81635	YPR141c	pfam00225
evm.TU.Gh_D11G1258	0.0350883	up	chrD11:11904540-11911525:-	Q9SY14	SPAC2G11.09	pfam02714
evm.TU.Gh_D11G2305	1.2997e-46	up	chrD11:43570466-43575117:-	Q9SRQ7	Rv2349c	pfam04185
evm.TU.Gh_D12G1915	8.42036e-11	up	chrD12:52064652-52065991:+	Q9FH54	.	pfam00847
evm.TU.Gh_A01G1929	1.92122e-37	up	chrA01:99236827-99238015:-	.	.	pfam06521
evm.TU.Gh_A03G1904	0.000753093	up	chrA03:99972005-99972364:-	.	.	pfam02362
evm.TU.Gh_A05G1310	5.85716e-23	up	chrA05:13448825-13451409:+	Q9LS08	.	pfam00010
evm.TU.Gh_A05G1315	8.40742e-11	up	chrA05:13492353-13493626:+	O49523	.	pfam01764
evm.TU.Gh_A05G1319	0.000434766	up	chrA05:13515175-13515420:-	Q8S8N3	.	pfam00361
evm.TU.Gh_D10G1893	5.38121e-05	up	chrD10:52970783-52973699:-	Q8RY17	CAC0404_1	pfam07714
evm.TU.Gh_D11G1751	0.00710038	up	chrD11:19379640-19381648:+	.	.	pfam12937
evm.TU.Gh_D10G1891	0.0285185	up	chrD10:52920032-52920455:+	.	.	pfam12734
evm.TU.Gh_D05G2052	1.57471e-35	up	chrD05:18960536-18963520:-	Q9M439	BS_ywaA	pfam01063
evm.TU.Gh_D02G1086	7.53684e-06	up	chrD02:29912621-29912836:+	.	.	pfam03084
evm.TU.Gh_A01G0509	3.64522e-12	up	chrA01:8092404-8092628:-	.	.	pfam02389
evm.TU.Gh_D13G2157	1.30804e-114	up	chrD13:57381762-57383235:-	Q9ZTA3	PA0147	pfam03171
evm.TU.Gh_A05G1884	0.0158138	up	chrA05:19743040-19744347:+	Q766C3	.	pfam14541
evm.TU.Gh_D06G1755	0.00478224	up	chrD06:57141380-57143033:-	.	.	pfam05482
evm.TU.Gh_A05G2191	0.0456815	up	chrA05:25250408-25253113:-	P23706	YMR043w	pfam01486
evm.TU.Gh_D12G2689	0.000371229	up	chrscaffold4579_D12:24745-26275:-	Q700C7	.	pfam00010
evm.TU.Gh_A02G0942	0.0251737	up	chrA02:38813777-38813950:+	.	.	pfam15425
evm.TU.Gh_A13G1940	0.0046769	up	chrA13:78998019-79001784:+	Q9FYC7	.	pfam02450
evm.TU.Gh_A13G1946	0.00245709	up	chrA13:79053056-79053388:+	Q0WMV8	.	pfam03660
evm.TU.Gh_A09G1570	4.09135e-12	up	chrA09:69021422-69027099:-	Q9C942	Rv0183	pfam12146
evm.TU.Gh_D02G0979	1.38803e-12	up	chrD02:22932846-22936570:+	.	.	pfam05003
evm.TU.Gh_A04G0163	0.00140547	up	chrA04:2794777-2834606:+	Q6YTF5	.	pfam00067
evm.TU.Gh_D04G1189	4.59785e-10	up	chrD04:39045442-39046992:-	.	.	pfam05003
evm.TU.Gh_A09G0626	0.00545628	up	chrA09:48994411-48995562:+	K7WDL7	.	pfam14093
evm.TU.Gh_A10G2353	2.16801e-40	up	chrscaffold2719_A10:14575-15249:+	P32765	.	pfam00197
evm.TU.Gh_A10G2117	4.81519e-07	up	chrA10:100002330-100004097:+	.	.	pfam02361
evm.TU.Gh_A02G0472	3.6691e-10	up	chrA02:6753204-6754631:-	Q94AH6	.	pfam00888
evm.TU.Gh_A02G0476	0.000108623	up	chrA02:6854439-6854621:+	.	.	pfam02158
evm.TU.Gh_D05G0325	0.0393461	up	chrD05:2765978-2768758:-	O64571	.	pfam08790
evm.TU.Gh_A06G1088	0.00172459	up	chrA06:67227300-67228416:-	Q8GWP0	ECU11g1690	pfam00249
evm.TU.Gh_D03G1697	0.0101208	up	chrscaffold3877_D03:1587-2591:+	.	.	pfam13960
evm.TU.Gh_A12G2301	2.80028e-06	up	chrA12:85654540-85657387:-	A7PZL3	TM0437	pfam00295
evm.TU.Gh_D12G1667	4.03592e-13	up	chrD12:48295401-48296291:+	Q8BS40	.	pfam08718
evm.TU.Gh_A12G0539	3.07483e-24	up	chrA12:13277004-13279542:+	Q84KJ6	SSO1054	pfam00909
evm.TU.Gh_D13G2392	3.68822e-07	up	chrD13:59994242-59994751:-	Q42410	.	pfam13912
evm.TU.Gh_D09G2120	2.75064e-06	up	chrD09:48428663-48429764:+	Q9LUH8	SPAC2E12.02.02	pfam00447
evm.TU.Gh_D04G1664	0.0400114	up	chrD04:48834577-48841344:-	Q6WUC1	.	pfam00891
evm.TU.Gh_D04G1660	1.0145e-27	up	chrD04:48811964-48820284:-	Q2MHE4	.	pfam07714
evm.TU.Gh_A07G0112	9.33629e-14	up	chrA07:1363930-1367363:+	Q9LTS4	.	pfam00010
evm.TU.Gh_A07G0115	7.68105e-19	up	chrA07:1387821-1389535:+	O80982	SPAC8C9.14_1	pfam00447
evm.TU.Gh_D13G1993	1.15941e-155	up	chrD13:55399468-55400829:-	Q9WTV1	BH0916_1	pfam00704
evm.TU.Gh_A11G0599	4.98906e-16	up	chrA11:5718947-5719602:+	Q3ZCG2	.	pfam03650
evm.TU.Gh_D11G1837	0.0274991	up	chrD11:21007377-21008361:-	Q38884	.	pfam00400
evm.TU.Gh_A05G0601	1.62971e-18	up	chrA05:6394840-6399474:+	Q2V452	.	pfam00069
evm.TU.Gh_D08G0150	8.36201e-05	up	chrD08:1356204-1357181:-	.	.	pfam04819
evm.TU.Gh_A07G1744	0.00639923	up	chrA07:71156295-71158111:+	Q6J540	all1361	pfam00067
evm.TU.Gh_A07G1743	2.92486e-16	up	chrA07:70987329-70989799:-	Q6NPD7	.	pfam00293
evm.TU.Gh_A05G1761	7.58228e-16	up	chrA05:18584731-18591379:-	O65351	.	pfam00082
evm.TU.Gh_D12G2343	0.0357926	up	chrD12:56499504-56500223:-	.	.	pfam02940
evm.TU.Gh_D12G2347	8.09591e-37	up	chrD12:56522691-56524997:+	Q9SGU9	FN1419	pfam01053
evm.TU.Gh_D07G2055	3.95911e-11	up	chrD07:50453710-50455118:-	Q9SVU5	all3634	pfam00657
evm.TU.Gh_A13G1905	0.00386761	up	chrA13:78690321-78693066:+	P34913	AGc3327A	pfam12697
evm.TU.Gh_A05G3945	2.74316e-05	up	chrscaffold1242_A05:25696-26705:+	H2DH21	.	pfam00067
evm.TU.Gh_A10G0916	1.27254e-08	up	chrA10:20399778-20402324:-	P15792	.	pfam00069
evm.TU.Gh_A05G0418	1.17198e-34	up	chrA05:4720527-4722095:-	O65554	.	pfam00069
evm.TU.Gh_A13G1153	0.000115562	up	chrA13:63810067-63812429:+	Q8VY93	all3634	pfam00657
evm.TU.Gh_Sca006201G01	6.43972e-284	up	chrscaffold6201:1570-3165:+	.	.	pfam04720
evm.TU.Gh_A09G1191	8.28249e-13	up	chrA09:63582384-63589306:-	Q8GUN5	.	pfam14379
evm.TU.Gh_D08G1774	7.80165e-37	up	chrD08:54163295-54164384:+	O23547	.	pfam03330
evm.TU.Gh_D08G0428	3.89603e-18	up	chrD08:4389058-4394263:-	Q8H191	.	pfam01593
evm.TU.Gh_A09G2423	9.51144e-07	up	chrscaffold2301_A09:66330-67808:-	O80917	.	pfam00847
evm.TU.Gh_D11G1014	1.62927e-08	up	chrD11:8915260-8917562:+	.	.	pfam01764
evm.TU.Gh_D12G0035	5.21979e-06	up	chrD12:525843-526603:+	.	.	pfam00234
evm.TU.Gh_A03G1360	0.000109641	up	chrA03:92494186-92497643:+	P0CZ23	YGL205w	pfam01756
evm.TU.Gh_D06G1891	4.01125e-24	up	chrD06:59495230-59524399:-	Q9FYE1	.	pfam00656
evm.TU.Gh_D06G1898	4.20761e-15	up	chrD06:59829902-59892092:-	.	.	pfam10552
evm.TU.Gh_A10G0238	1.62805e-135	up	chrA10:2090823-2091885:-	.	.	pfam12481
evm.TU.Gh_A03G1588	1.79363e-07	up	chrA03:97061992-97063329:-	Q94FT4	.	pfam02458
evm.TU.Gh_D13G0926	2.22467e-07	up	chrD13:19628809-19630047:-	.	.	pfam06880
evm.TU.Gh_A07G0774	4.74896e-104	up	chrA07:12772815-12773973:+	Q08507	PA4191	pfam03171
evm.TU.Gh_D10G0757	5.30216e-06	up	chrD10:9000360-9001051:-	Q9FYA2	.	pfam03106
evm.TU.Gh_D13G1348	0.000167321	up	chrD13:42405483-42409048:-	Q9FF99	.	pfam01490
evm.TU.Gh_A01G1740	1.63837e-18	up	chrA01:96608518-96640701:-	Q94KL7	CC0094	pfam00106
evm.TU.Gh_D10G2616	0.00411903	up	chrscaffold4482_D10:61690-61866:+	.	.	pfam11969
evm.TU.Gh_A10G0556	3.15845e-40	up	chrA10:6899335-6901597:+	A4VLU6	PA2611_2	pfam00590
evm.TU.Gh_D12G2274	5.17671e-17	up	chrD12:55903643-55906322:-	Q9SRE5	.	pfam09310
evm.TU.Gh_A04G0983	2.19408e-10	up	chrA04:59539474-59540643:-	.	.	pfam01469
evm.TU.Gh_A04G0982	1.58042e-05	up	chrA04:59533180-59534028:-	.	.	pfam01469
evm.TU.Gh_A04G0984	5.51255e-08	up	chrA04:59557431-59558540:-	.	.	pfam01469
evm.TU.Gh_A11G2221	0.000515998	up	chrA11:76602404-76603381:+	Q6NM73	.	pfam01657
evm.TU.Gh_A09G1272	2.44598e-30	up	chrA09:64919606-64920274:+	Q9SJ52	.	pfam03168
evm.TU.Gh_D04G0277	4.37309e-17	up	chrD04:4168726-4172416:-	Q84JL2	APE1677	pfam00676
evm.TU.Gh_A08G0106	6.83536e-05	up	chrA08:897796-898770:-	.	.	pfam04819
evm.TU.Gh_A07G1285	5.3413e-20	up	chrA07:30397320-30408138:+	.	.	pfam00403
evm.TU.Gh_A05G2112	2.5505e-21	up	chrA05:23921743-24020333:-	Q9FY79	YFL041w	pfam07732
evm.TU.Gh_D07G1319	0.00043345	up	chrD07:20973132-20993519:+	O81916	.	pfam03372
evm.TU.Gh_A01G2152	5.28352e-09	up	chrscaffold188_A01:65861-67951:-	Q9LFG8	YCR011c_2	pfam01061
evm.TU.Gh_D08G0613	3.82082e-20	up	chrD08:7441830-7444669:+	.	.	pfam03407
evm.TU.Gh_D09G0652	0.0101034	up	chrD09:29724758-29726813:+	Q5RD67	.	pfam00153
evm.TU.Gh_D04G1104	0.0149736	up	chrD04:36493826-36494891:+	.	.	pfam04689
evm.TU.Gh_D05G2746	7.92124e-24	up	chrD05:29643436-29648453:+	Q94BZ1	.	pfam07690
evm.TU.Gh_A11G1993	3.71553e-38	up	chrA11:56447917-56449936:-	O82333	.	pfam03321
evm.TU.Gh_A10G1950	0.0264377	up	chrA10:97029843-97032444:+	.	.	pfam07649
evm.TU.Gh_A03G0797	1.13219e-09	up	chrA03:40422495-40423279:+	Q9LUQ6	SPCC1682.14	pfam01280
evm.TU.Gh_D05G1864	0.00259969	up	chrD05:17016832-17023628:+	Q9FIJ0	.	pfam08414
evm.TU.Gh_D05G0117	0.027728	up	chrD05:1257420-1264155:+	Q9LYN8	alr0124_1	pfam13855
evm.TU.Gh_A01G0160	5.1227e-07	up	chrA01:1535218-1538408:+	Q9FY94	.	pfam03083
evm.TU.Gh_D08G2086	0.0243277	up	chrD08:59716413-59736876:+	Q9SV61	.	pfam00722
evm.TU.Gh_D03G1484	3.07987e-07	up	chrD03:43797266-43798828:-	Q8RWF5	SPCC4B3.13	pfam01554
evm.TU.Gh_D08G2702	5.80581e-34	up	chrscaffold4254_D08:12285-14658:+	P28002	.	pfam00891
evm.TU.Gh_D02G0834	0.000886295	up	chrD02:14476859-14477607:+	.	.	pfam11945
evm.TU.Gh_A13G0359	1.48686e-05	up	chrA13:4780133-4782810:+	Q93XX5	.	pfam03219
evm.TU.Gh_D02G0598	0.0138144	up	chrD02:8105253-8105885:+	Q20798	.	pfam13639
evm.TU.Gh_A12G1505	6.22536e-39	up	chrA12:74566000-74567056:+	O49255	.	pfam02365
evm.TU.Gh_D06G0394	5.88699e-09	up	chrD06:5550413-5552740:+	F4HZQ7	.	pfam00892
evm.TU.Gh_A13G2308	1.42146e-08	up	chrscaffold3700_A13:106822-110306:+	.	MA2301_1	pfam13855
evm.TU.Gh_Sca005123G01	3.94701e-06	up	chrscaffold5123:4856-9730:+	Q8RJP2	.	pfam06045
evm.TU.Gh_D11G2792	2.81533e-07	up	chrD11:57682884-57683863:-	Q8LGG8	MJ0531	pfam00582
evm.TU.Gh_D10G0238	2.15305e-13	up	chrD10:2049855-2050890:+	.	.	pfam04720
evm.TU.Gh_A07G1902	0.00236632	up	chrA07:74621453-74622460:+	Q9LHG8	.	pfam05743
evm.TU.Gh_D05G0969	1.38034e-06	up	chrD05:8113629-8117517:-	O49840	.	pfam07714
evm.TU.Gh_D05G3707	0.0100322	up	chrD05:61661049-61664407:-	A1CDT9	.	pfam09668
evm.TU.Gh_D10G0144	8.44519e-17	up	chrD10:1155540-1157060:-	Q9LZ31	all1361	pfam00067
evm.TU.Gh_A05G1450	0.00554555	up	chrA05:15002902-15003261:-	.	.	pfam14009
evm.TU.Gh_A02G0760	5.01804e-24	up	chrA02:14713583-14715535:-	Q501F8	.	pfam00892
evm.TU.Gh_A12G1747	0.00476348	up	chrA12:79515311-79541579:-	Q9LUE3	.	pfam03083
evm.TU.Gh_A03G1987	8.10057e-08	up	chrscaffold500_A03:25416-26159:-	.	.	pfam14368
evm.TU.Gh_A03G1989	3.11719e-135	up	chrscaffold500_A03:40091-41395:-	O64864	.	pfam14368
evm.TU.Gh_A01G1436	3.06326e-208	up	chrA01:88997562-89059051:-	Q9SX98	.	pfam01490
evm.TU.Gh_A02G0353	1.42488e-13	up	chrA02:4196077-4196373:+	.	.	pfam15268
evm.TU.Gh_A02G0356	0	up	chrA02:4294795-4301358:+	Q8VYR4	alr3757	pfam03552
evm.TU.Gh_D13G0084	2.82391e-08	up	chrD13:869694-872165:-	A7RK30	.	pfam00107
evm.TU.Gh_D02G2278	0.0403522	up	chrD02:66525034-66525438:-	P33083	.	pfam02519
evm.TU.Gh_A12G2218	3.4358e-18	up	chrA12:84921635-84924453:+	Q94AP3	.	pfam00892
evm.TU.Gh_D12G1637	2.61897e-14	up	chrD12:47812012-47813362:-	P42813	.	pfam00445
evm.TU.Gh_A13G1247	0.000100836	up	chrA13:66350836-66352532:-	Q9T076	.	pfam02298
evm.TU.Gh_A13G1249	0.0117075	up	chrA13:66463742-66467488:-	Q9LUH3	SPCC4B3.13	pfam01554
evm.TU.Gh_A05G1400	4.90963e-05	up	chrA05:14482977-14484777:+	Q53FA7	AGc1508	pfam00107
evm.TU.Gh_D11G0686	1.71998e-29	up	chrD11:5947545-5948200:+	Q3ZCG2	.	pfam03650
evm.TU.Gh_D07G1471	0.000144042	up	chrD07:25363684-25365957:+	O22152	.	pfam04690
evm.TU.Gh_A13G2310	2.02445e-34	up	chrscaffold3700_A13:152684-152942:+	Q9ZNS6	.	pfam01679
evm.TU.Gh_A10G0546	0.020437	up	chrA10:6758369-6758662:+	.	.	pfam02099
evm.TU.Gh_A01G0116	1.60476e-13	up	chrA01:987360-988998:+	.	.	pfam05623
evm.TU.Gh_A10G0260	0.0077408	up	chrA10:2275416-2275811:-	.	.	pfam05078
evm.TU.Gh_D06G0161	4.44053e-19	up	chrD06:1632411-1633778:+	Q9SND9	.	pfam02458
evm.TU.Gh_A02G0832	5.88384e-05	up	chrA02:20331051-20331731:+	.	.	pfam10317
evm.TU.Gh_D03G1537	1.45291e-87	up	chrD03:44580189-44581423:-	O64864	.	pfam14368
evm.TU.Gh_D10G2461	1.00836e-15	up	chrscaffold4395_D10:172369-174667:+	Q9SIY8	YFL041w	pfam07732
evm.TU.Gh_D01G0495	5.01132e-06	up	chrD01:6007389-6009214:-	H2DH18	all1361	pfam00067
evm.TU.Gh_D05G1001	5.59277e-20	up	chrD05:8453182-8457000:+	.	MK0868	pfam13207
evm.TU.Gh_D08G2141	1.72367e-08	up	chrD08:60753749-60755236:+	Q40541	.	pfam00069
evm.TU.Gh_D05G2675	4.94197e-26	up	chrD05:27942170-27944788:+	Q9ZVJ6	.	pfam00191
evm.TU.Gh_D01G1726	7.93496e-06	up	chrD01:53949584-53951128:-	Q9SZH2	.	pfam00141
evm.TU.Gh_A11G1277	1.74801e-09	up	chrA11:15833624-15834421:+	.	.	pfam14009
evm.TU.Gh_A07G0467	7.19904e-48	up	chrA07:6018968-6021226:+	O65351	BH0831	pfam00082
evm.TU.Gh_D13G1654	4.00686e-19	up	chrD13:50016745-50017928:+	Q9LHN8	PA0147	pfam03171
evm.TU.Gh_D09G2349	3.20248e-12	up	chrD09:50476633-50479605:+	Q9CA68	all3634	pfam00657
evm.TU.Gh_D09G1843	1.20329e-27	up	chrD09:45992950-45994527:-	Q8VWZ7	BS_yetO_1	pfam00067
evm.TU.Gh_A02G1821	6.1556e-05	up	chrscaffold494_A02:73889-74635:+	Q39088	.	pfam02701
evm.TU.Gh_A11G2725	1.58902e-76	up	chrA11:89870894-89871457:+	.	.	pfam02622
evm.TU.Gh_D04G1633	0.00677255	up	chrD04:48540964-48545744:+	Q43075	all3401	pfam02784
evm.TU.Gh_D04G1632	1.71318e-27	up	chrD04:48524572-48526719:+	Q43075	all3401	pfam02784
evm.TU.Gh_A07G0123	6.83613e-99	up	chrA07:1467821-1469829:+	O04719	YDL006w	pfam00481
evm.TU.Gh_A11G0637	3.16473e-17	up	chrA11:6233065-6236827:+	P42738	SPAC16E8.04c	pfam01817
evm.TU.Gh_D07G0111	2.9312e-49	up	chrD07:1249912-1254096:+	P48981	SP0060	pfam01301
evm.TU.Gh_A11G1846	0.00119568	up	chrA11:42346291-42347450:+	Q8GWP0	ECU11g1690	pfam00249
evm.TU.Gh_D02G1390	8.59586e-11	up	chrD02:46934911-46936895:-	Q9ZPS3	sll1641	pfam00282
evm.TU.Gh_D03G1260	0.00524857	up	chrD03:40079008-40079838:-	Q94BT9	.	pfam00403
evm.TU.Gh_A11G1590	0.0402292	up	chrA11:23392636-23393602:+	Q84JK2	.	pfam07716
evm.TU.Gh_A10G1563	1.13439e-14	up	chrA10:85263938-85265284:-	Q9LDE1	ECU11g1690	pfam00249
evm.TU.Gh_D07G2067	0.00949712	up	chrD07:50613472-50613924:-	.	.	pfam03148
evm.TU.Gh_D07G2060	7.04417e-43	up	chrD07:50515001-50515515:+	Q9FQA3	.	pfam00043
evm.TU.Gh_A06G0342	0.021696	up	chrA06:5284149-5288291:+	Q6Z4H0	SPCC16C4.10	pfam01182
evm.TU.Gh_A07G0869	4.24607e-30	up	chrA07:15251097-15252138:-	.	.	pfam07795
evm.TU.Gh_D01G0657	4.51922e-18	up	chrD01:9197022-9199400:-	Q9C519	.	pfam03106
evm.TU.Gh_A06G1764	0.0116581	up	chrA06:102710133-102711398:-	.	.	pfam14476
evm.TU.Gh_A06G1765	3.35177e-05	up	chrA06:102715437-102716702:+	.	.	pfam14476
evm.TU.Gh_D07G0751	6.8432e-08	up	chrD07:9156248-9192556:-	Q8RWF5	SPAC11D3.06	pfam01554
evm.TU.Gh_A05G2685	1.43206e-118	up	chrA05:44822941-44824604:-	O49858	alr4833	pfam00067
evm.TU.Gh_D01G2127	0.000944177	up	chrD01:60327492-60329402:-	Q9LZD3	.	pfam03081
evm.TU.Gh_D01G2122	1.35902e-08	up	chrD01:60256580-60258670:-	Q9LFG8	YCR011c_2	pfam01061
evm.TU.Gh_Sca008577G01	1.00154e-21	up	chrscaffold8577:792-2468:-	Q7XBH4	ECU11g1690	pfam00249
evm.TU.Gh_D13G0528	4.2601e-08	up	chrD13:6956860-6957150:-	.	.	pfam10186
evm.TU.Gh_Sca004922G01	1.33368e-25	up	chrscaffold4922:28251-28958:-	C0HJG8	.	pfam04450
evm.TU.Gh_A10G0849	0.00013778	up	chrA10:18009016-18010668:-	O23210	.	pfam03514
evm.TU.Gh_A04G1361	5.32148e-15	up	chrscaffold870_A04:725282-728463:+	Q9ZUI0	SPy1625_1	pfam00069
evm.TU.Gh_A07G0470	1.26607e-89	up	chrA07:6084525-6088576:+	P17432	DRA0277	pfam01274
evm.TU.Gh_A08G0347	5.87313e-07	up	chrA08:4289654-4290385:+	A7QEU4	.	pfam00141
evm.TU.Gh_A08G0346	0.0355691	up	chrA08:4289296-4289624:+	Q9SUT2	.	pfam00141
evm.TU.Gh_D05G0258	3.60207e-10	up	chrD05:2298652-2301759:+	P47735	alr0124_1	pfam00069
evm.TU.Gh_D02G1665	4.89596e-06	up	chrD02:57172439-57176663:-	Q9SU63	BH0539	pfam00171
evm.TU.Gh_A13G1488	6.45619e-98	up	chrA13:73278825-73282033:+	Q8RXU4	TM1744	pfam01212
evm.TU.Gh_D08G2456	1.07303e-08	up	chrD08:64444797-64447421:-	P20024	ECU11g1690	pfam00249
evm.TU.Gh_D05G1125	0.00454157	up	chrD05:9613287-9613695:-	.	.	pfam09685
evm.TU.Gh_D05G1126	1.21604e-74	up	chrD05:9625492-9626362:+	Q9SAG8	MG200_1	pfam00226
evm.TU.Gh_D11G1308	1.15634e-93	up	chrD11:12536957-12538597:+	Q84KJ6	SSO1054	pfam00909
evm.TU.Gh_D13G0806	7.2509e-05	up	chrD13:14298455-14299951:+	Q9FMY1	VNG0422G	pfam00067
evm.TU.Gh_D05G3256	0.0458592	up	chrD05:51004089-51005627:+	A7NY33	.	pfam00141
evm.TU.Gh_A01G0955	0.00486416	up	chrA01:25472151-25475170:-	Q8L7R3	RSc0680	pfam01553
evm.TU.Gh_A13G0428	0.000247482	up	chrA13:6110468-6112474:-	Q9LXA5	.	pfam00069
evm.TU.Gh_D05G2224	2.17946e-12	up	chrD05:21218062-21219968:+	Q501F8	.	pfam00892
evm.TU.Gh_A12G2168	3.55933e-137	up	chrA12:84454843-84457231:+	Q9SGU9	FN1419	pfam01053
evm.TU.Gh_A11G0175	2.58011e-41	up	chrA11:1650301-1651302:+	.	.	pfam03408
evm.TU.Gh_A11G0172	0.00342673	up	chrA11:1630191-1632182:-	A2RVM0	.	pfam00106
evm.TU.Gh_D04G0335	6.91072e-92	up	chrD04:5074458-5075555:+	Q9S728	.	pfam13937
evm.TU.Gh_A06G0479	0.00883403	up	chrA06:9195806-9198207:-	.	.	pfam02366
evm.TU.Gh_D06G1688	0.00205106	up	chrD06:55695218-55696261:-	Q9FJ75	.	pfam13813
evm.TU.Gh_D06G1684	0.000891433	up	chrD06:55658885-55659364:+	.	.	pfam04361
evm.TU.Gh_A05G0991	6.40626e-16	up	chrA05:9901073-9902953:-	Q8GSM7	.	pfam02458
evm.TU.Gh_A10G0669	0.000762737	up	chrA10:11189114-11189609:-	Q9ZV52	.	pfam03330
evm.TU.Gh_A05G3830	0.0345733	up	chrscaffold1230_A05:49015-49507:+	.	.	pfam11026
evm.TU.Gh_D01G0514	1.63202e-102	up	chrD01:6360473-6361691:+	Q93VY3	.	pfam02365
evm.TU.Gh_D08G0058	0.0260212	up	chrD08:446146-448256:+	Q5XF09	.	pfam03151
evm.TU.Gh_D04G0130	3.84234e-29	up	chrD04:1796590-1798244:-	Q9FLC0	.	pfam00141
evm.TU.Gh_D04G0139	0.00121533	up	chrD04:1961735-1965375:-	Q9M1I2	ECU11g1050	pfam00854
evm.TU.Gh_A09G1977	1.24941e-36	up	chrA09:72869354-72871637:+	Q84MB3	PA0147	pfam03171
evm.TU.Gh_A12G0983	1.10171e-25	up	chrA12:60971245-60971808:+	Q6H5X0	.	pfam03330
evm.TU.Gh_D02G2373	0.00688958	up	chrD02:67185791-67186255:-	.	.	pfam15619
evm.TU.Gh_A10G2256	8.9159e-06	up	chrscaffold2461_A10:10503-13571:-	Q9LW83	BS_yloP_1	pfam07714
evm.TU.Gh_A08G1798	0.00580642	up	chrA08:98310048-98311758:+	Q8RX71	.	pfam00240
evm.TU.Gh_A08G1792	0.0292442	up	chrA08:98252941-98254428:+	O22042	.	pfam00069
evm.TU.Gh_A08G1796	0.000963468	up	chrA08:98295757-98296966:-	O64815	.	pfam00583
evm.TU.Gh_A08G0264	1.88298e-11	up	chrA08:3115549-3115959:+	P68428	.	pfam00125
evm.TU.Gh_A03G0561	1.41721e-46	up	chrA03:14362665-14363831:+	P25803	AF1946_2	pfam00112
evm.TU.Gh_A03G0693	9.18661e-05	up	chrA03:24888299-24890755:-	O48723	RC0922	pfam01734
evm.TU.Gh_A12G2633	8.40024e-07	up	chrscaffold3388_A12:127042-127868:+	Q8BS40	.	pfam08718
evm.TU.Gh_Sca214596G01	0.0252285	up	chrscaffold214596:9-179:-	.	.	pfam11078
evm.TU.Gh_A01G1632	2.04892e-13	up	chrA01:94335797-94338850:-	Q8GUN5	.	pfam14379
evm.TU.Gh_D12G2605	1.60611e-31	up	chrD12:58887662-58891093:-	P42737	SMc04083	pfam00484
evm.TU.Gh_D12G2606	2.34796e-53	up	chrD12:58894120-58896233:-	P27141	SMc04083	pfam00484
evm.TU.Gh_D12G2608	1.96991e-05	up	chrD12:58904546-58906457:-	Q9FJJ3	.	pfam12174
evm.TU.Gh_D11G0996	0.0390251	up	chrD11:8732456-8733349:+	Q9M374	.	pfam00847
evm.TU.Gh_D01G1652	4.74671e-07	up	chrD01:52183702-52185294:-	A6T923	BMEI1017	pfam01494
evm.TU.Gh_A09G1060	0.0010264	up	chrA09:61089507-61089824:-	.	.	pfam12679
evm.TU.Gh_D13G0751	0.00436797	up	chrD13:12046037-12047729:+	P43293	PA0074_1	pfam00069
evm.TU.Gh_A05G3390	0.0135865	up	chrA05:88537591-88538340:-	Q9SJ52	.	pfam03168
evm.TU.Gh_A09G0337	0.00532275	up	chrA09:14403897-14404873:+	.	.	pfam00198
evm.TU.Gh_A03G1043	3.0001e-08	up	chrA03:73696162-73699360:+	Q9CAC1	.	pfam00759
evm.TU.Gh_D08G0495	0.00147188	up	chrD08:5489728-5491347:-	Q9LE82	.	pfam13943
evm.TU.Gh_A04G1054	4.45344e-30	up	chrA04:60581445-60583592:+	Q43075	all3401	pfam02784
evm.TU.Gh_D09G0224	0.0425199	up	chrD09:6931494-6935258:+	.	.	pfam14988
evm.TU.Gh_D12G2449	7.55999e-05	up	chrD12:57493587-57498358:-	Q3V300	YGL216w	pfam00225
evm.TU.Gh_A12G0824	7.14018e-05	up	chrA12:49192781-49194756:+	Q9SHJ5	.	pfam01553
evm.TU.Gh_A12G0829	3.04023e-29	up	chrA12:52587021-52592439:+	Q9ZVM9	.	pfam00069
evm.TU.Gh_A02G0259	3.95409e-08	up	chrA02:3123568-3124552:-	Q9ZW24	.	pfam13417
evm.TU.Gh_A11G2446	0.000609459	up	chrA11:82867355-82869323:-	Q10LN5	.	pfam03083
evm.TU.Gh_D05G3907	1.05471e-39	up	chrscaffold4076_D05:25730-27602:+	Q9LNW3	YDL006w	pfam00481
evm.TU.Gh_D10G1249	4.22283e-31	up	chrD10:22695493-22703729:-	O22854	NMA0766	pfam05187
evm.TU.Gh_A02G1644	4.44156e-42	up	chrA02:82853801-82861856:+	C0HJB3	TM1851	pfam01074
evm.TU.Gh_A13G0328	0.000642967	up	chrA13:4068317-4068671:-	.	.	pfam05054
evm.TU.Gh_A06G1073	7.68726e-10	up	chrA06:64258858-64267638:+	Q8GYA4	MYPU_6850	pfam07714
evm.TU.Gh_A06G1074	1.55665e-11	up	chrA06:64268514-64270591:+	Q8W4G6	Cgl2127_1	pfam00069
evm.TU.Gh_A06G1075	2.65447e-06	up	chrA06:64270774-64270977:+	.	.	pfam01700
evm.TU.Gh_A03G2161	5.57039e-08	up	chrscaffold734_A03:95017-99429:-	Q9ZQI7	MTH52	pfam00155
evm.TU.Gh_D05G1080	2.60676e-05	up	chrD05:9208639-9210636:+	Q9LZD3	.	pfam03081
evm.TU.Gh_A11G1927	0.0177548	up	chrA11:52448059-52448595:-	.	.	pfam05678
evm.TU.Gh_D08G0028	3.06108e-05	up	chrD08:257518-259032:-	C0LGG6	.	pfam12819
evm.TU.Gh_D08G0021	7.53964e-05	up	chrD08:230534-230845:+	P0CG89	.	pfam00125
evm.TU.Gh_A06G0168	1.83995e-05	up	chrA06:1812595-1813956:+	Q9SND9	.	pfam02458
evm.TU.Gh_A11G0069	7.53617e-12	up	chrA11:673026-674377:-	S4UX02	all3746	pfam00067
evm.TU.Gh_A10G0638	0.00191545	up	chrA10:10273181-10273872:+	Q9FYA2	.	pfam03106
evm.TU.Gh_D06G1428	1.09175e-54	up	chrD06:46113687-46114499:-	Q9FJ47	AF1946_2	pfam00112
evm.TU.Gh_D05G0511	1.65992e-23	up	chrD05:4113287-4113625:+	.	.	pfam06123
evm.TU.Gh_D08G0936	1.68424e-177	up	chrD08:20423165-20425872:-	Q9ZV48	YBR126c	pfam00982
evm.TU.Gh_A10G1271	4.65455e-57	up	chrA10:66294315-66335282:-	P27054	.	pfam00182
evm.TU.Gh_D02G0775	0.0331727	up	chrD02:12345254-12345844:-	Q9LPK5	SPAC3A12.14	pfam13499
evm.TU.Gh_A12G0685	0.00633877	up	chrA12:25961191-25963313:-	Q9FG65	BH0579	pfam00067
evm.TU.Gh_A11G1060	0.00883403	up	chrA11:12210678-12211178:-	O82248	YBL021c	pfam00808
evm.TU.Gh_A11G2379	5.62538e-08	up	chrA11:81503919-81504455:-	.	.	pfam11593
evm.TU.Gh_A02G0914	5.57685e-21	up	chrA02:34897517-34897741:-	.	.	pfam03084
evm.TU.Gh_D02G0923	7.75205e-74	up	chrD02:19766077-19768411:-	O48723	VC0178	pfam01734
evm.TU.Gh_A10G2307	0.00372865	up	chrscaffold2575_A10:166206-167473:-	Q56X72	.	pfam02453
evm.TU.Gh_D13G1549	3.53941e-14	up	chrD13:47678089-47679055:-	Q9T076	.	pfam02298
evm.TU.Gh_A01G1916	0.0224503	up	chrA01:99107270-99107848:+	.	.	pfam10034
evm.TU.Gh_A10G1925	0.0405212	up	chrA10:96342378-96343055:+	P32765	.	pfam00197
evm.TU.Gh_D05G2712	8.99633e-08	up	chrD05:29045929-29046703:+	.	.	pfam08337
evm.TU.Gh_D05G2711	9.35736e-17	up	chrD05:29001681-29002633:+	.	.	pfam14395
evm.TU.Gh_A12G2188	1.4541e-55	up	chrA12:84673185-84674576:-	Q43609	.	pfam00891
evm.TU.Gh_D11G0610	4.24915e-09	up	chrD11:5321206-5324332:+	Q9K7A0	DR0028	pfam00266
evm.TU.Gh_A12G1981	1.92855e-20	up	chrA12:82611130-82614045:-	Q8VZP6	SMc04081	pfam01501
evm.TU.Gh_A12G1982	0.00123265	up	chrA12:82619372-82619713:-	.	.	pfam04632
evm.TU.Gh_D11G2446	2.68846e-06	up	chrD11:49373943-49374467:+	.	.	pfam05392
evm.TU.Gh_A04G0781	1.74078e-11	up	chrA04:52520361-52521274:+	O80450	.	pfam13837
evm.TU.Gh_A11G2571	1.62614e-46	up	chrA11:85699420-85700931:-	Q5QQ53	.	pfam02485
evm.TU.Gh_D01G0202	3.80879e-05	up	chrD01:1717556-1720931:+	Q9FY94	.	pfam03083
evm.TU.Gh_A06G1318	0.0143978	up	chrA06:93732657-93737925:+	.	.	pfam14476
evm.TU.Gh_D04G0442	0.000802242	up	chrD04:6968700-7065633:-	Q9FKS8	YJR001w	pfam01490
evm.TU.Gh_A03G1620	9.67744e-35	up	chrA03:97355984-97357247:-	Q6PQJ9	.	pfam01370
evm.TU.Gh_A10G0288	0.0041148	up	chrA10:2621558-2623487:-	O49523	YJR107w	pfam01764
evm.TU.Gh_A11G3297	2.68226e-14	up	chrscaffold3051_A11:2673-3515:+	.	.	pfam08903
evm.TU.Gh_A13G0037	5.45595e-21	up	chrA13:373968-374261:-	.	.	pfam12132
evm.TU.Gh_D05G0815	1.17212e-65	up	chrD05:6839327-6841161:-	Q9ZQG9	.	pfam00332
evm.TU.Gh_D03G1852	0.0243307	up	chrscaffold3940_D03:61110-64469:+	Q9FPS7	.	pfam00443
evm.TU.Gh_D03G1853	6.40873e-06	up	chrscaffold3940_D03:67695-69833:+	.	.	pfam03337
evm.TU.Gh_A13G1024	0.00476704	up	chrA13:57691307-57691738:+	P33082	.	pfam02519
evm.TU.Gh_A04G0734	1.23915e-48	up	chrA04:50324245-50325618:+	.	.	pfam03431
evm.TU.Gh_A04G0733	0.000313472	up	chrA04:50242448-50242770:+	.	.	pfam03918
evm.TU.Gh_D13G2160	1.14917e-05	up	chrD13:57452555-57454617:-	Q9ZTA3	PA0147	pfam03171
evm.TU.Gh_D11G1357	1.16258e-06	up	chrD11:13134900-13135577:+	Q8LDC8	.	pfam00847
evm.TU.Gh_D11G1355	0.0175795	up	chrD11:13109442-13109825:-	Q9LTC5	.	pfam00847
evm.TU.Gh_D12G1791	4.07308e-05	up	chrD12:50320539-50320994:+	.	.	pfam11375
evm.TU.Gh_D01G0906	2.9107e-10	up	chrD01:15014598-15015292:+	Q9XJ56	.	pfam00257
evm.TU.Gh_D04G1360	0.0173309	up	chrD04:44257813-44259535:-	Q9FY94	.	pfam03083
evm.TU.Gh_D07G0203	2.40667e-07	up	chrD07:2148309-2151465:-	Q94AA4	TP0108	pfam00365
evm.TU.Gh_D10G0005	6.88047e-30	up	chrD10:35590-38616:-	.	.	pfam10230
evm.TU.Gh_D05G0753	8.63041e-44	up	chrD05:6182819-6187077:-	Q94KB7	.	pfam03094
evm.TU.Gh_D10G1311	0.0266972	up	chrD10:24338509-24341130:-	Q9SX20	ECU11g1050	pfam00854
evm.TU.Gh_D01G0014	2.0537e-22	up	chrD01:75585-81148:+	Q2MHE4	.	pfam07714
evm.TU.Gh_D05G1480	3.49227e-07	up	chrD05:13300430-13302890:+	Q9LS08	.	pfam00010
evm.TU.Gh_D05G1489	6.2313e-08	up	chrD05:13351848-13352093:-	Q8S8N3	.	pfam14796
evm.TU.Gh_A05G2906	0.0172831	up	chrA05:70140352-70140873:+	Q9FFY3	.	pfam14368
evm.TU.Gh_A06G1290	2.98891e-19	up	chrA06:93194486-93196003:+	Q9LZ31	slr0574	pfam00067
evm.TU.Gh_D12G0445	0.0112879	up	chrD12:7345838-7346404:-	.	.	pfam05678
evm.TU.Gh_D05G1158	8.96202e-06	up	chrD05:9959455-9971386:+	F4I171	.	pfam04922
evm.TU.Gh_D12G0443	9.82493e-23	up	chrD12:7276185-7276823:-	.	.	pfam05678
evm.TU.Gh_A05G2516	2.71178e-08	up	chrA05:34292269-34293396:-	H2DH18	BH0579	pfam00067
evm.TU.Gh_A05G2515	1.60741e-05	up	chrA05:34151005-34152867:-	.	.	pfam06813
evm.TU.Gh_A05G2519	0.00108602	up	chrA05:34618418-34621378:-	.	.	pfam13676
evm.TU.Gh_A13G2341	3.87392e-24	up	chrscaffold3704_A13:12059-16309:-	Q9ZTA3	PA0147	pfam03171
evm.TU.Gh_A13G2343	1.23321e-97	up	chrscaffold3705_A13:8542-10041:+	Q9ZTA3	PA0147	pfam03171
evm.TU.Gh_A13G2342	3.55133e-19	up	chrscaffold3704_A13:37430-41818:-	Q9ZTA3	PA0147	pfam03171
evm.TU.Gh_D05G3228	0.00822768	up	chrD05:50370956-50372574:+	O48923	all3746	pfam00067
evm.TU.Gh_A07G0689	0.014388	up	chrA07:10122441-10125497:+	Q6NLC8	.	pfam14009
evm.TU.Gh_D04G1506	5.23816e-55	up	chrD04:46932159-46969978:-	Q9XIV8	.	pfam00141
evm.TU.Gh_D08G1205	5.61569e-37	up	chrD08:38689142-38692574:-	O65781	BS_galE	pfam01370
evm.TU.Gh_A03G0997	1.90624e-05	up	chrA03:65176170-65178144:-	Q9ZPS3	sll1641	pfam00282
evm.TU.Gh_A05G0695	0.000231065	up	chrA05:7299503-7300178:+	Q9FK81	.	pfam07876
evm.TU.Gh_A08G1477	1.29265e-188	up	chrA08:90994259-90995358:+	O23547	.	pfam03330
evm.TU.Gh_D07G0824	3.51549e-18	up	chrD07:10488386-10490273:-	Q9C519	.	pfam03106
evm.TU.Gh_A11G1537	5.58634e-07	up	chrA11:22190471-22190866:+	.	.	pfam08555
evm.TU.Gh_A12G2571	1.57502e-07	up	chrscaffold3229_A12:1255835-1257349:-	Q9ZRF1	SMc00680	pfam08240
evm.TU.Gh_D05G2818	4.8204e-67	up	chrD05:31486580-31486877:+	P82381	.	pfam00280
evm.TU.Gh_A11G2046	6.61192e-28	up	chrA11:63428640-63429101:-	.	.	pfam09416
evm.TU.Gh_D01G1582	0.00151661	up	chrD01:49692763-49694300:+	Q9M2D8	.	pfam03763
evm.TU.Gh_D10G1753	4.79631e-16	up	chrD10:49345152-49345714:+	P43179	.	pfam00407
evm.TU.Gh_D10G1752	2.31499e-64	up	chrD10:49318125-49318454:-	O50001	.	pfam00407
evm.TU.Gh_D09G1163	9.88319e-09	up	chrD09:38278169-38281037:-	Q38873	.	pfam00069
evm.TU.Gh_A03G1520	1.27491e-20	up	chrA03:95818893-95820867:+	Q9LVI6	.	pfam00069
evm.TU.Gh_A02G1711	1.59889e-19	up	chrA02:83267277-83268551:-	Q811P0	SPAC3H1.09c	pfam01490
evm.TU.Gh_A05G1731	1.84148e-23	up	chrA05:18287712-18289806:-	O48723	RC0922	pfam01734
evm.TU.Gh_A09G0988	6.22572e-05	up	chrA09:59770913-59772096:+	Q9LQR0	.	pfam03195
evm.TU.Gh_D07G2397	0.00443394	up	chrscaffold4169_D07:136662-137000:-	Q8S8F5	.	pfam07011
evm.TU.Gh_A01G1712	4.41474e-167	up	chrA01:95987509-96047240:-	Q43714	.	pfam03936
evm.TU.Gh_A02G0674	0.00263113	up	chrA02:11235714-11236499:+	P68349	.	pfam02701
evm.TU.Gh_A02G0679	3.40027e-10	up	chrA02:11343333-11344289:-	P16273	.	pfam07366
evm.TU.Gh_A02G1100	4.50042e-12	up	chrA02:56291271-56302620:-	Q9LMP1	BS_yloP_1	pfam07714
evm.TU.Gh_A05G1942	1.0086e-05	up	chrA05:20406890-20408092:-	Q8GWP0	ECU11g1690	pfam00249
evm.TU.Gh_D01G0282	0.0264377	up	chrD01:2751824-2753151:+	Q9LHN8	PA4191	pfam03171
evm.TU.Gh_D01G0280	5.21731e-10	up	chrD01:2719964-2721249:-	Q9C899	PA4191	pfam14226
evm.TU.Gh_D01G0281	4.19924e-24	up	chrD01:2734494-2735806:-	Q9LHN8	PA4191	pfam03171
evm.TU.Gh_A06G1398	0.00144141	up	chrA06:96234218-96237142:+	O81832	BH2504_1	pfam00069
evm.TU.Gh_D06G1956	0	up	chrD06:60855668-60857263:+	Q9SVG4	BS_yvdP	pfam08031
evm.TU.Gh_A11G1739	2.37969e-19	up	chrA11:28009218-28009478:-	.	.	pfam09798
evm.TU.Gh_A11G1082	1.78749e-14	up	chrA11:12632273-12636538:+	Q8L7G0	.	pfam06507
evm.TU.Gh_D10G0099	1.82502e-22	up	chrD10:747248-749710:-	H9BFQ2	.	pfam13561
evm.TU.Gh_D08G0317	1.22325e-53	up	chrD08:3072505-3074712:-	Q66GR3	.	pfam00010
evm.TU.Gh_D06G0375	2.39408e-10	up	chrD06:5119058-5121202:+	Q6Z4H0	SPCC16C4.10	pfam01182
evm.TU.Gh_D02G0531	0.0144818	up	chrD02:7129298-7129627:+	O23624	.	pfam08735
evm.TU.Gh_A08G2353	3.61388e-07	up	chrscaffold1930_A08:45847-46287:+	.	.	pfam14009
evm.TU.Gh_D10G1825	5.41013e-21	up	chrD10:51342185-51343360:+	Q6E2Z6	AGc2729	pfam00578
evm.TU.Gh_A12G2039	0.00561357	up	chrA12:83312003-83315962:+	F4I2H7	.	pfam12214
evm.TU.Gh_A11G2987	3.30202e-62	up	chrscaffold2726_A11:85575-89619:-	Q39639	.	pfam14829
evm.TU.Gh_D11G1989	2.48934e-33	up	chrD11:26018863-26020882:+	O82333	.	pfam03321
evm.TU.Gh_D01G2305	1.37098e-06	up	chrscaffold3710_D01:118815-120639:-	Q9FGY4	.	pfam00646
evm.TU.Gh_A04G0823	0.00420896	up	chrA04:54163993-54165879:-	P48979	CAC3684	pfam00295
evm.TU.Gh_D12G0508	9.28321e-66	up	chrD12:9046307-9047851:+	P49865	FN0505	pfam07722
evm.TU.Gh_D12G0857	7.72651e-05	up	chrD12:28006661-28008289:-	Q940D0	.	pfam00249
evm.TU.Gh_D01G0779	3.00958e-13	up	chrD01:11562609-11563085:+	Q9SI09	.	pfam13639
evm.TU.Gh_D01G1428	9.25147e-27	up	chrD01:42072282-42075987:-	Q9CAC1	.	pfam00759
evm.TU.Gh_A06G0650	1.02582e-20	up	chrA06:17450174-17452928:+	.	.	pfam00648
evm.TU.Gh_D10G0445	4.30439e-05	up	chrD10:4203561-4204822:-	.	.	pfam13837
evm.TU.Gh_A10G1028	2.57267e-09	up	chrA10:38212144-38213711:+	Q9LUH8	YGL073w	pfam00447
evm.TU.Gh_D09G0021	0.0373923	up	chrD09:683560-684099:-	.	.	pfam05553
evm.TU.Gh_A08G1460	2.0522e-10	up	chrA08:90679085-90680946:-	Q9LTC0	.	pfam07714
evm.TU.Gh_A10G0779	3.29706e-09	up	chrA10:15826252-15826662:-	P68428	.	pfam00125
evm.TU.Gh_A05G0652	0.0142142	up	chrA05:6861644-6864793:-	Q94F58	.	pfam02365
evm.TU.Gh_D13G0121	2.22995e-08	up	chrD13:1225598-1228114:+	Q9LQL2	ECU11g1050	pfam00854
evm.TU.Gh_D07G0478	5.14747e-11	up	chrD07:5269173-5274342:+	Q9M2Z8	.	pfam00153
evm.TU.Gh_A09G2475	9.01951e-34	up	chrscaffold2315_A09:17704-20925:+	P49078	STM0680	pfam00733
evm.TU.Gh_A02G0549	4.80063e-40	up	chrA02:8177317-8178952:-	Q9LDE1	ECU11g1690	pfam00249
evm.TU.Gh_D09G1953	2.3125e-06	up	chrD09:46964761-46965636:-	Q9SVQ0	.	pfam00847
evm.TU.Gh_A08G2215	2.12917e-05	up	chrA08:103115792-103117887:+	Q9SF32	.	pfam13178
evm.TU.Gh_A10G0204	6.53126e-25	up	chrA10:1786214-1786919:+	O65416	.	pfam00646
evm.TU.Gh_D06G0103	7.85364e-05	up	chrD06:1105513-1106672:-	O49859	alr4833	pfam00067
evm.TU.Gh_D02G0687	0.031168	up	chrD02:9707731-9709090:-	.	.	pfam08017
evm.TU.Gh_A08G0580	2.46717e-05	up	chrA08:10154156-10154909:+	O23320	SPAC3A12.14	pfam13499
evm.TU.Gh_D03G1661	2.99358e-06	up	chrD03:46629378-46634196:+	Q39639	.	pfam14829
evm.TU.Gh_D01G0249	5.07239e-11	up	chrD01:2164375-2169260:-	Q84TE6	.	pfam02365
evm.TU.Gh_D11G2205	6.58882e-70	up	chrD11:35858786-35862712:+	O65201	YGL205w	pfam01756
evm.TU.Gh_A03G1333	1.04617e-15	up	chrA03:91651610-91652838:+	O49255	.	pfam02365
evm.TU.Gh_D07G2368	0.000468856	up	chrscaffold4168_D07:32071-33629:-	O80982	SPAC8C9.14_1	pfam00447
evm.TU.Gh_A05G1245	0.00185745	up	chrA05:12614295-12614633:+	.	.	pfam05678
evm.TU.Gh_A12G1573	0.00997121	up	chrA12:76231212-76234175:+	Q7XA72	.	pfam01061
evm.TU.Gh_A10G2140	3.53387e-40	up	chrA10:100194082-100196409:+	Q9SIY8	YFL041w	pfam07732
evm.TU.Gh_D05G1649	3.97344e-15	up	chrD05:14791725-14792168:-	.	.	pfam04885
evm.TU.Gh_D05G1641	0.00644518	up	chrD05:14733818-14735095:-	.	.	pfam14476
evm.TU.Gh_D05G1642	9.40992e-05	up	chrD05:14737516-14738793:-	.	.	pfam14476
evm.TU.Gh_A12G1116	8.29774e-14	up	chrA12:64456257-64457434:-	O22900	.	pfam03106
evm.TU.Gh_D04G0688	0.000170873	up	chrD04:13552521-13554569:+	Q9LY71	all0324	pfam09265
evm.TU.Gh_A13G1343	0.0178067	up	chrA13:69081370-69084338:+	Q9C899	PA4191	pfam03171
evm.TU.Gh_A13G1344	3.58492e-34	up	chrA13:69092314-69093496:+	Q9C899	PA4191	pfam03171
evm.TU.Gh_A13G1345	5.65526e-20	up	chrA13:69103326-69104512:+	Q9LHN8	PA4191	pfam03171
evm.TU.Gh_A04G1108	0.00586975	up	chrA04:61204760-61206236:-	Q9SZ46	BH0579	pfam00067
evm.TU.Gh_D06G0062	1.90166e-06	up	chrD06:717004-718942:+	Q9ZWA6	.	pfam00096
evm.TU.Gh_D08G1862	5.57356e-10	up	chrD08:56043349-56043957:-	P17407	.	pfam04043
evm.TU.Gh_A05G0864	2.48474e-17	up	chrA05:8610707-8612800:+	Q39023	YBL016w	pfam00069
evm.TU.Gh_D13G0093	2.21602e-26	up	chrD13:928840-932359:+	.	.	pfam07366
evm.TU.Gh_A07G0196	8.89752e-06	up	chrA07:2423524-2425065:+	Q5VST6	all8511	pfam12695
evm.TU.Gh_A07G0195	8.06482e-192	up	chrA07:2410127-2411218:-	Q13231	BH0916_1	pfam00704
evm.TU.Gh_A11G0660	1.11865e-44	up	chrA11:6482150-6483544:+	Q940Z5	.	pfam02458
evm.TU.Gh_D01G1983	3.56255e-55	up	chrD01:58438944-58440511:-	Q94KL7	CC0094	pfam00106
evm.TU.Gh_D01G1986	2.71208e-92	up	chrD01:58503259-58505742:+	Q94KL7	CC0094	pfam00106
evm.TU.Gh_A09G1832	1.15284e-22	up	chrA09:71633516-71634463:-	Q9SVQ0	.	pfam00847
evm.TU.Gh_D07G2485	4.42145e-06	up	chrscaffold4243_D07:4494-5919:-	.	.	pfam11597
evm.TU.Gh_D02G2286	7.10653e-06	up	chrD02:66618922-66620283:-	Q39799	STM0233	pfam00182
evm.TU.Gh_A11G3154	0.00699593	up	chrscaffold2867_A11:30186-32156:-	Q9LXA5	.	pfam00139
evm.TU.Gh_A04G0372	0.000764888	up	chrA04:10160648-10162432:+	F4IME2	.	pfam15015
evm.TU.Gh_Sca007314G01	7.79153e-07	up	chrscaffold7314:48-2342:+	Q94AF0	.	pfam13869
evm.TU.Gh_Sca007397G01	0.00725596	up	chrscaffold7397:7269-8272:+	Q0PGJ6	SPAC26F1.07	pfam00248
evm.TU.Gh_D04G0942	2.98365e-08	up	chrD04:28705795-28707158:-	.	.	pfam07247
evm.TU.Gh_D04G1872	1.16569e-07	up	chrD04:51074977-51076149:-	Q9LVD8	.	pfam07651
evm.TU.Gh_D01G0300	1.39189e-11	up	chrD01:2976885-2978389:-	Q9SQ80	PA0147	pfam03171
evm.TU.Gh_A13G1433	0.00656806	up	chrA13:71862905-71864326:-	P54770	YPO1193	pfam00282
evm.TU.Gh_A12G1240	2.45872e-06	up	chrA12:66847225-66847923:-	.	.	pfam00582
evm.TU.Gh_D13G1085	2.09517e-08	up	chrD13:30538444-30540076:-	Q8LB81	all3634	pfam00657
evm.TU.Gh_A08G0634	6.51199e-06	up	chrA08:12106016-12106570:+	.	.	pfam00745
evm.TU.Gh_A12G0118	6.35354e-69	up	chrA12:1663938-1664725:-	Q8GY42	.	pfam02365
evm.TU.Gh_D03G0185	4.7564e-18	up	chrD03:1669960-1671448:+	Q940D0	.	pfam00249
evm.TU.Gh_D11G2595	0.0272829	up	chrD11:53919471-53920088:-	P02877	.	pfam00967
evm.TU.Gh_D07G0186	6.9764e-05	up	chrD07:1974631-1976618:-	Q9SF32	.	pfam00612
evm.TU.Gh_A07G1452	1.20472e-16	up	chrA07:41395017-41395466:+	.	.	pfam01169
evm.TU.Gh_A05G1879	4.74007e-55	up	chrA05:19679340-19681328:+	Q94CE3	SMc04083	pfam00484
evm.TU.Gh_A06G1004	2.78416e-19	up	chrA06:48894049-48896077:+	Q70II3	.	pfam00847
evm.TU.Gh_D02G1759	8.64228e-16	up	chrD02:59968397-59970154:-	Q9SQI3	CAC3591	pfam01643
evm.TU.Gh_A11G1152	4.41265e-05	up	chrA11:13870384-13871104:-	P93171	SPAC3A12.14	pfam13499
evm.TU.Gh_A02G1341	2.46974e-06	up	chrA02:77646919-77648591:-	P51094	.	pfam00201
evm.TU.Gh_D12G0525	0.000660934	up	chrD12:9473220-9473435:+	.	.	pfam01274
evm.TU.Gh_D11G1936	8.82579e-06	up	chrD11:24159640-24160044:+	Q9FHA6	.	pfam05498
evm.TU.Gh_A11G1137	0.011822	up	chrA11:13448475-13448988:-	.	.	pfam04927
evm.TU.Gh_A11G1138	1.0888e-67	up	chrA11:13450437-13451074:-	.	.	pfam04927
evm.TU.Gh_A07G0432	0.0490818	up	chrA07:5538584-5538811:-	.	.	pfam00305
evm.TU.Gh_A07G0436	4.68246e-07	up	chrA07:5558880-5565219:-	P0DKC6	all1418	pfam00106
evm.TU.Gh_A07G0439	2.63446e-56	up	chrA07:5630847-5638422:-	Q76CU2	.	pfam01061
evm.TU.Gh_D13G1799	2.3031e-24	up	chrD13:52954398-52956891:-	Q8RXU4	VCA0765	pfam01212
evm.TU.Gh_D05G2451	0.0262132	up	chrD05:24601482-24604928:-	C0LGS2	Cgl2127_1	pfam00069
evm.TU.Gh_D05G2450	1.38421e-16	up	chrD05:24598025-24599759:+	Q0J0A4	.	pfam00561
evm.TU.Gh_A08G2301	1.67888e-46	up	chrscaffold1924_A08:67670-70674:+	Q9SXB8	.	pfam07714
evm.TU.Gh_D01G0047	0.0335799	up	chrD01:318585-318845:-	Q1A173	.	pfam00249
evm.TU.Gh_A02G0104	1.85366e-48	up	chrA02:964684-970826:+	Q8GXW1	.	pfam03514
evm.TU.Gh_A03G1134	7.173e-10	up	chrA03:81521121-81522374:-	Q70PR7	.	pfam02458
evm.TU.Gh_D06G0690	3.59884e-13	up	chrD06:11922196-11923822:-	Q8H1S0	.	pfam05153
evm.TU.Gh_D06G0692	1.86752e-18	up	chrD06:11973004-11981990:-	C0LGR6	ML0897	pfam12819
evm.TU.Gh_A09G2394	9.53783e-29	up	chrscaffold2299_A09:18772-19330:+	Q93X17	.	pfam02704
evm.TU.Gh_D02G2166	0.0267866	up	chrD02:65751840-65753467:+	P21298	.	pfam00257
evm.TU.Gh_A08G1425	2.20702e-08	up	chrA08:89872289-89873401:-	Q93ZB1	.	pfam06943
evm.TU.Gh_A13G1459	0.0216981	up	chrA13:72439616-72442882:-	.	.	pfam00651
evm.TU.Gh_D03G1716	0.0469469	up	chrscaffold3920_D03:341360-341599:+	.	.	pfam09302
evm.TU.Gh_Sca004734G03	0.00449992	up	chrscaffold4734:133357-134246:-	Q9XFK7	YLR178c	pfam01161
evm.TU.Gh_Sca004734G04	0.000279642	up	chrscaffold4734:140898-142177:-	Q8GWP0	ECU11g1690	pfam00249
evm.TU.Gh_D10G0260	0.00221432	up	chrD10:2221000-2221395:-	.	.	pfam05078
evm.TU.Gh_A12G1057	5.86039e-07	up	chrA12:62889340-62889825:-	Q9P7E1	.	pfam13639
evm.TU.Gh_A13G0492	1.07684e-05	up	chrA13:10545958-10548901:-	Q9M0Y3	.	pfam01733
evm.TU.Gh_A13G0494	0.00452112	up	chrA13:10792764-10793743:+	Q7XBH4	ECU11g1690	pfam00249
evm.TU.Gh_D07G1930	1.8897e-17	up	chrD07:47796700-47799619:-	Q9LIK7	.	pfam00689
evm.TU.Gh_D12G0237	1.29497e-87	up	chrD12:3179000-3185944:+	.	.	pfam02194
evm.TU.Gh_D12G0236	2.63688e-56	up	chrD12:3166366-3167594:-	.	.	pfam03186
evm.TU.Gh_D07G0070	1.73466e-43	up	chrD07:687886-691132:-	Q07469	CC2266	pfam01048
evm.TU.Gh_A11G1894	2.81504e-16	up	chrA11:49857411-49858778:-	Q9T072	.	pfam00010
evm.TU.Gh_D05G2316	9.60662e-56	up	chrD05:22799971-22801672:+	Q70II3	.	pfam00847
evm.TU.Gh_D13G1850	2.71454e-05	up	chrD13:53591862-53595266:+	Q0WQ63	.	pfam00083
evm.TU.Gh_D11G0394	9.90095e-58	up	chrD11:3328022-3330150:+	Q8LBB2	.	pfam00571
evm.TU.Gh_D05G0623	0.0184179	up	chrD05:5007454-5008050:+	.	.	pfam05678
evm.TU.Gh_D05G0626	0.00078214	up	chrD05:5026931-5028271:+	Q9SK52	.	pfam00141
evm.TU.Gh_D05G0627	0.000493236	up	chrD05:5036424-5040187:+	Q9LHE3	.	pfam14541
evm.TU.Gh_D10G1005	8.1068e-06	up	chrD10:14569136-14581259:-	.	.	pfam05701
evm.TU.Gh_A07G2119	9.45468e-18	up	chrA07:77773451-77775070:-	Q9FYA2	.	pfam03106
evm.TU.Gh_A03G2011	0.000958212	up	chrscaffold504_A03:58419-60179:-	.	.	pfam01571
evm.TU.Gh_A03G2012	1.31851e-05	up	chrscaffold504_A03:65063-65789:+	.	.	pfam07279
evm.TU.Gh_D10G2577	6.75498e-42	up	chrscaffold4472_D10:2832-5449:-	O64894	YGL205w	pfam01756
evm.TU.Gh_D10G0066	1.291e-122	up	chrD10:524298-525911:-	Q9SVG4	BS_yvdP	pfam01565
evm.TU.Gh_D10G0069	2.29307e-13	up	chrD10:560773-562356:+	Q9SVG4	BS_ygaK	pfam01565
evm.TU.Gh_D04G1434	0.00616713	up	chrD04:45765296-45766371:+	O49608	ECU11g1690	pfam00249
evm.TU.Gh_D04G1430	7.79772e-42	up	chrD04:45708367-45708966:+	Q652P9	.	pfam00190
evm.TU.Gh_D04G0746	1.48217e-40	up	chrD04:15454188-15457380:+	P92942	YJR040w_1	pfam00654
evm.TU.Gh_D04G1296	0.00585012	up	chrD04:42524220-42524833:+	O26373	MTH273	pfam01161
evm.TU.Gh_A09G0538	0.0313797	up	chrA09:44651232-44652860:+	A8ZXL1	Cj0293	pfam01975
evm.TU.Gh_A12G0196	0.0133963	up	chrA12:2954119-2957311:+	Q94C77	Cgl2127_1	pfam00069
evm.TU.Gh_A05G1365	0.0194408	up	chrA05:14010528-14012523:-	Q03211	.	pfam01190
evm.TU.Gh_A01G0737	2.90534e-05	up	chrA01:14195113-14196396:+	Q93Z92	.	pfam13639
evm.TU.Gh_A13G0609	0.00334147	up	chrA13:14672827-14673180:+	.	.	pfam11658
evm.TU.Gh_A08G1502	6.51344e-14	up	chrA08:91662402-91663229:-	O80337	.	pfam00847
evm.TU.Gh_A08G1500	2.52349e-25	up	chrA08:91586682-91587482:-	O80337	.	pfam00847
evm.TU.Gh_A02G0505	0.00462228	up	chrA02:7360494-7361081:+	O50001	.	pfam00407
evm.TU.Gh_D06G0831	0.0275538	up	chrD06:14901845-14902225:-	.	.	pfam02519
evm.TU.Gh_D06G0837	8.27656e-05	up	chrD06:15139471-15140634:-	.	.	pfam12237
evm.TU.Gh_D09G2046	3.97113e-70	up	chrD09:47806422-47807579:+	P22195	.	pfam00141
evm.TU.Gh_D09G2047	0.000442768	up	chrD09:47809072-47810196:+	P22195	.	pfam00141
evm.TU.Gh_A12G0441	4.62945e-26	up	chrA12:9506593-9507237:-	.	.	pfam05678
evm.TU.Gh_D05G3474	7.03332e-98	up	chrD05:56998921-57000549:+	Q93VY3	.	pfam02365
evm.TU.Gh_D12G0176	6.60217e-10	up	chrD12:2275187-2275888:+	Q96289	.	pfam13912
evm.TU.Gh_A07G0021	0.0108344	up	chrA07:199474-202265:-	O48786	Cj1411c	pfam00067
evm.TU.Gh_A07G0020	0.0212586	up	chrA07:194828-196198:-	Q94C25	MYPU_6850	pfam00069
evm.TU.Gh_D12G2508	5.93136e-08	up	chrD12:58007398-58010274:-	Q9FLI3	YDL006w	pfam00481
evm.TU.Gh_A03G0781	2.4302e-07	up	chrA03:37345647-37346272:+	Q56X75	.	pfam04535
evm.TU.Gh_D03G0339	5.63143e-10	up	chrD03:3979586-3985676:+	Q56X46	STM1663	pfam00924
evm.TU.Gh_D10G1737	1.88824e-13	up	chrD10:48739706-48741274:+	.	.	pfam10300
evm.TU.Gh_D09G0144	1.00373e-24	up	chrD09:3849040-3851726:+	Q8L7F9	.	pfam01762
evm.TU.Gh_D11G2763	0.0052976	up	chrD11:57340382-57341959:-	Q10LN5	.	pfam03083
evm.TU.Gh_A07G2192	2.1014e-06	up	chrscaffold1816_A07:4453-4902:-	A4GYN8	sll1096	pfam00164
evm.TU.Gh_A05G3868	0.0210695	up	chrscaffold1234_A05:57061-58530:+	Q9SSD1	alr0124_1	pfam13855
evm.TU.Gh_A07G0976	6.95981e-05	up	chrA07:18492640-18494375:+	.	.	pfam03181
evm.TU.Gh_A06G0123	2.86435e-43	up	chrA06:1252758-1254413:-	O49858	.	pfam00067
evm.TU.Gh_A06G0122	5.8922e-06	up	chrA06:1245187-1245696:-	O49858	.	pfam00067
evm.TU.Gh_D11G3311	2.39879e-08	up	chrD11:65965823-65970213:-	O04226	sll0373	pfam00696
evm.TU.Gh_D11G3312	5.06662e-31	up	chrD11:65972698-65973712:+	.	.	pfam10324
evm.TU.Gh_D11G3316	0.00517045	up	chrD11:65991565-65992305:-	.	.	pfam06521
evm.TU.Gh_D04G0694	2.21885e-14	up	chrD04:13730250-13760437:-	F4HVY0	.	pfam12076
evm.TU.Gh_A05G1568	6.21217e-20	up	chrA05:16080418-16081167:-	Q9SGS5	.	pfam00631
evm.TU.Gh_D11G1469	1.72773e-32	up	chrD11:14675874-14676956:-	Q9LV66	Rv0887c	pfam12681
evm.TU.Gh_A07G2251	1.08374e-14	up	chrscaffold1895_A07:11850-15017:-	P52711	YBR139w	pfam00450
evm.TU.Gh_A01G0280	4.18035e-29	up	chrA01:3237677-3239470:-	Q9M6E8	all1106	pfam03055
evm.TU.Gh_A01G0283	0.00198856	up	chrA01:3389900-3392295:+	D7SFH9	.	pfam07714
evm.TU.Gh_D11G2530	0.0222529	up	chrD11:52201191-52202243:+	Q6NM73	.	pfam01657
evm.TU.Gh_A02G1716	1.99634e-91	up	chrA02:83297242-83299589:-	P38355	YBR287w	pfam03547
evm.TU.Gh_D02G1221	0.00118742	up	chrD02:38482911-38483695:+	Q9LUQ6	SPCC1682.14	pfam01280
evm.TU.Gh_A09G1286	4.38925e-19	up	chrA09:65255242-65261315:-	Q7PC87	.	pfam01061
evm.TU.Gh_D07G1691	7.28489e-06	up	chrD07:35509759-35510178:+	.	.	pfam13499
evm.TU.Gh_D07G1030	0	up	chrD07:14343428-14346761:-	P49078	STM0680	pfam00733
evm.TU.Gh_D07G1031	6.89411e-11	up	chrD07:14369838-14371452:+	Q681X4	.	pfam13912
evm.TU.Gh_A07G1324	2.37736e-06	up	chrA07:32536096-32540060:-	Q9M2E2	all0352	pfam00106
evm.TU.Gh_A09G1505	0.0024406	up	chrA09:68224693-68226115:+	.	.	pfam06022
evm.TU.Gh_A09G1506	3.19458e-124	up	chrA09:68227589-68227933:-	.	.	pfam14368
evm.TU.Gh_A09G1509	5.65179e-70	up	chrA09:68265299-68266332:+	Q9SR36	.	pfam13417
evm.TU.Gh_A09G1508	2.14682e-69	up	chrA09:68236887-68237900:+	Q9SR36	.	pfam13417
evm.TU.Gh_A04G0131	4.44647e-08	up	chrA04:1703950-1708421:-	Q9FIA1	all3634	pfam00657
evm.TU.Gh_D05G2793	8.56457e-60	up	chrD05:30871068-30872930:-	.	.	pfam06813
evm.TU.Gh_D02G0229	4.6887e-10	up	chrD02:2690560-2691969:+	F8WKW0	.	pfam00201
evm.TU.Gh_D07G1979	3.65901e-42	up	chrD07:49291447-49295709:+	P0C7P7	.	pfam00201
evm.TU.Gh_D03G0476	7.97291e-17	up	chrD03:7798230-7800199:-	P51094	.	pfam00201
evm.TU.Gh_A04G0869	9.24028e-33	up	chrA04:56229572-56232398:+	Q9LYU3	.	pfam00847
evm.TU.Gh_D11G3523	3.95694e-05	up	chrscaffold4566_D11:22094-23980:-	O81037	.	pfam00010
evm.TU.Gh_D13G2450	0.000902695	up	chrD13:60402810-60403906:+	O64733	.	pfam00201
evm.TU.Gh_A11G1368	0.0088857	up	chrA11:17699097-17700769:-	Q9FFN2	.	pfam03016
evm.TU.Gh_D05G0936	0.0100201	up	chrD05:7853256-7855145:+	.	.	pfam05642
evm.TU.Gh_D09G1130	0.00408332	up	chrD09:37813519-37814718:-	P52408	.	pfam00332
evm.TU.Gh_D11G0837	0.0278634	up	chrD11:7242810-7243007:+	.	.	pfam15054
evm.TU.Gh_Sca080566G01	0.0418718	up	chrscaffold80566:45-524:-	Q9LUD7	.	pfam02364
evm.TU.Gh_A03G0004	6.90435e-25	up	chrA03:56952-64234:-	Q9FPS7	.	pfam00443
evm.TU.Gh_A01G0904	0.000247535	up	chrA01:21638588-21640865:-	Q8L8B8	RSc2087	pfam03641
evm.TU.Gh_D04G1053	1.83505e-135	up	chrD04:34500393-34502322:+	Q96PM5	.	pfam05495
evm.TU.Gh_A11G0497	0.0178152	up	chrA11:4670666-4675574:+	.	.	pfam09805
evm.TU.Gh_D08G1122	0.000397462	up	chrD08:34690896-34692811:-	Q9SF32	.	pfam13178
evm.TU.Gh_A09G0931	0.00365853	up	chrA09:58135597-58140198:+	A7S7F2	.	pfam05291
evm.TU.Gh_D06G1506	0.0109624	up	chrD06:50009888-50011165:+	Q9M6E8	all1106	pfam03055
evm.TU.Gh_A02G0655	0.000213801	up	chrA02:10573671-10574786:-	Q9FGF8	.	pfam00847
evm.TU.Gh_D04G1938	3.812e-10	up	chrscaffold3946_D04:68629-69021:+	Q9LDH1	.	pfam05678
evm.TU.Gh_A08G1042	0.0134974	up	chrA08:72596366-72596977:-	.	.	pfam14009
evm.TU.Gh_A10G1332	3.77479e-50	up	chrA10:70940001-70940504:+	Q43129	.	pfam00234
evm.TU.Gh_A05G2384	5.33909e-08	up	chrA05:29455134-29456519:+	A4IIS8	SPCC4B3.13	pfam01554
evm.TU.Gh_A04G0033	0.0299118	up	chrA04:353070-353882:+	Q9SJ52	.	pfam04515
evm.TU.Gh_A07G1529	4.65213e-25	up	chrA07:51349866-51351218:+	Q9FKH6	.	pfam04526
evm.TU.Gh_D01G0285	0.00314951	up	chrD01:2797020-2798294:-	Q9LHN8	PA4191	pfam03171
evm.TU.Gh_A12G1550	2.12584e-55	up	chrA12:75566886-75568733:-	Q9LTH4	.	pfam00249
evm.TU.Gh_A12G2603	3.09202e-09	up	chrscaffold3367_A12:183613-185043:+	Q9LEX0	.	pfam14299
evm.TU.Gh_D11G2469	1.42453e-22	up	chrD11:50253492-50255114:-	A0SPJ9	.	pfam02365
evm.TU.Gh_D04G1210	2.82103e-70	up	chrD04:39713849-39715595:+	.	.	pfam02724
evm.TU.Gh_D10G1604	0.00824773	up	chrD10:43589672-43591102:+	P54144	TM0402	pfam00909
evm.TU.Gh_D11G2467	2.14183e-44	up	chrD11:50217077-50218439:+	Q9FLJ2	.	pfam02365
evm.TU.Gh_D08G2674	0.020279	up	chrscaffold4249_D08:89646-91364:+	Q9M6E8	all1106	pfam03055
evm.TU.Gh_D12G0770	0.0490593	up	chrD12:20172173-20176145:+	Q0C7K7	.	pfam06045
evm.TU.Gh_D02G0430	4.96542e-13	up	chrD02:5678053-5678712:+	Q8LDC8	.	pfam00847
evm.TU.Gh_D07G2212	8.79693e-18	up	chrD07:52992538-52993461:+	P29136	.	pfam00413
evm.TU.Gh_D11G0153	5.27038e-09	up	chrD11:1375520-1376254:-	P46897	ECU03g1170	pfam00046
evm.TU.Gh_A05G1480	2.14973e-22	up	chrA05:15198525-15202179:-	Q5XEZ5	SPAC2G11.09	pfam02714
evm.TU.Gh_D12G1955	1.14957e-09	up	chrD12:52597345-52598556:+	.	.	pfam00646
evm.TU.Gh_D03G1247	1.92735e-08	up	chrD03:39918973-39919446:-	Q42410	.	pfam13912
evm.TU.Gh_D09G2480	9.1439e-08	up	chrscaffold4367_D09:27199-29190:+	Q3ECH2	.	pfam14380
evm.TU.Gh_A01G0015	1.0409e-10	up	chrA01:97534-103883:+	Q2MHE4	.	pfam07714
evm.TU.Gh_D01G0322	1.26673e-07	up	chrD01:3379486-3383421:-	D7SFH9	.	pfam00069
evm.TU.Gh_D03G1797	4.32972e-14	up	chrscaffold3920_D03:5726968-5734620:-	Q76CU2	.	pfam01061
evm.TU.Gh_D11G1732	7.20758e-58	up	chrD11:19087454-19089366:+	Q8LB81	PA4921	pfam00657
evm.TU.Gh_A10G1051	9.38447e-05	up	chrA10:43223129-43225932:-	Q5XEP9	DRA0326	pfam08392
evm.TU.Gh_D13G0477	1.25366e-13	up	chrD13:5705466-5707526:-	Q9LXA5	.	pfam00139
evm.TU.Gh_D07G2139	0.000280283	up	chrD07:51775568-51775843:-	.	.	pfam03116
evm.TU.Gh_A06G0033	1.21158e-46	up	chrA06:248230-249841:-	P83332	.	pfam00314
evm.TU.Gh_A05G3590	0.0154339	up	chrA05:91772924-91773229:+	Q5SN75	YDL006w	pfam00481
evm.TU.Gh_D06G0741	0.00414685	up	chrD06:13038112-13040788:+	.	.	pfam11794
evm.TU.Gh_D07G2479	7.2203e-52	up	chrscaffold4216_D07:13863-17406:+	Q9ZVN4	YNL032w	pfam03162
evm.TU.Gh_D09G1009	0.0117669	up	chrD09:36039852-36042688:+	P0CE10	.	pfam13456
evm.TU.Gh_D09G1008	0.0109937	up	chrD09:36020159-36021331:+	.	.	pfam03195
evm.TU.Gh_D11G1879	2.36003e-05	up	chrD11:22013016-22014350:-	O23208	.	pfam00046
evm.TU.Gh_A05G2945	2.66889e-07	up	chrA05:72277688-72279245:-	Q96509	.	pfam00141
evm.TU.Gh_Sca102810G01	2.00525e-07	up	chrscaffold102810:92-478:+	Q9FHH5	.	pfam10918
evm.TU.Gh_D09G1613	0.000177792	up	chrD09:43712728-43713333:-	Q93X17	.	pfam02704
evm.TU.Gh_D09G1616	0.00348699	up	chrD09:43741731-43743681:-	Q9FL63	.	pfam00069
evm.TU.Gh_D06G0281	2.51102e-32	up	chrD06:3206983-3211966:+	Q9LYT3	SPAC323.07c	pfam01554
evm.TU.Gh_A11G0941	0.000547824	up	chrA11:10062060-10077418:+	Q9ULE6	.	pfam14566
evm.TU.Gh_A08G2049	1.03711e-12	up	chrA08:101641213-101643865:-	P20024	ECU11g1690	pfam00249
evm.TU.Gh_A12G0591	2.18251e-13	up	chrA12:14881798-14885468:-	Q8VXX4	SPBC83.14c	pfam08542
evm.TU.Gh_D05G3612	6.21576e-66	up	chrD05:59864463-59866197:+	Q9ZU91	.	pfam00332
evm.TU.Gh_A02G1500	4.16408e-11	up	chrA02:81194530-81195546:-	Q54R82	.	pfam00069
evm.TU.Gh_D05G1616	0.00283678	up	chrD05:14571676-14572395:+	.	.	pfam00646
evm.TU.Gh_D05G3840	0.00454265	up	chrscaffold4070_D05:37066-37914:-	.	.	pfam05553
evm.TU.Gh_A12G1647	0.0119629	up	chrA12:77815912-77816708:+	.	.	pfam05616
evm.TU.Gh_D12G1866	1.45548e-06	up	chrD12:51256056-51256283:-	.	.	pfam01606
evm.TU.Gh_D09G0271	0.000231614	up	chrD09:8640448-8640963:+	.	.	pfam09713
evm.TU.Gh_D05G2967	1.40815e-09	up	chrD05:36219551-36222767:+	Q700D9	.	pfam00249
evm.TU.Gh_A09G1952	0.0175482	up	chrA09:72626500-72628986:+	Q9FIX5	.	pfam00010
evm.TU.Gh_A04G1417	3.3546e-05	up	chrscaffold1010_A04:80902-82671:-	Q9LHP4	alr0124_1	pfam13855
evm.TU.Gh_D08G0716	0.000928373	up	chrD08:10083748-10085356:+	.	.	pfam15476
evm.TU.Gh_D06G1912	0	up	chrD06:60112187-60113193:-	P42813	BMEI1247	pfam00445
evm.TU.Gh_A05G3819	3.3383e-49	up	chrscaffold1229_A05:90511-91856:-	Q9FZ62	.	pfam06888
evm.TU.Gh_A05G3818	1.55148e-09	up	chrscaffold1229_A05:83616-88416:-	Q9FZ62	.	pfam06888
evm.TU.Gh_A05G3813	0.0232484	up	chrscaffold1229_A05:2729-4937:+	Q9LIC2	.	pfam02990
evm.TU.Gh_Sca118512G01	0.0197103	up	chrscaffold118512:12-179:+	.	.	pfam02989
evm.TU.Gh_A08G0792	6.0442e-37	up	chrA08:33717339-33720577:-	Q8RX87	.	pfam05691
evm.TU.Gh_A03G1676	0.013813	up	chrA03:98043663-98044847:-	Q94CL9	.	pfam02234
evm.TU.Gh_D08G2165	0.038667	up	chrD08:61079075-61080306:-	Q8GWL2	.	pfam04525
evm.TU.Gh_D11G0185	4.38443e-11	up	chrD11:1652631-1653673:+	.	.	pfam02390
evm.TU.Gh_Sca005280G01	2.91357e-32	up	chrscaffold5280:18384-20354:+	P16157	.	pfam12796
evm.TU.Gh_A01G2034	1.04706e-05	up	chrscaffold32_A01:73083-74576:+	P17770	YPO1193	pfam00282
evm.TU.Gh_D02G0898	8.55736e-23	up	chrD02:17523474-17524894:-	Q8GXG1	RSc1378	pfam01112
evm.TU.Gh_D11G3495	0.000503537	up	chrscaffold4556_D11:101991-102368:-	.	.	pfam06645
evm.TU.Gh_A11G0250	1.1681e-16	up	chrA11:2329464-2330996:+	O23522	VC1418	pfam01764
evm.TU.Gh_D11G1289	1.7461e-06	up	chrD11:12305389-12306026:-	.	.	pfam04927
evm.TU.Gh_D12G0665	0.00047432	up	chrD12:13846809-13847207:+	Q9FHA6	.	pfam05498
evm.TU.Gh_D03G0420	2.2074e-06	up	chrD03:6100690-6100908:-	.	.	pfam05769
evm.TU.Gh_Sca007747G01	6.33363e-12	up	chrscaffold7747:6807-7596:-	P22195	.	pfam00141
evm.TU.Gh_A05G1338	6.54542e-20	up	chrA05:13695324-13695755:+	Q9SGP6	.	pfam00462
evm.TU.Gh_A05G1332	0.00478224	up	chrA05:13637361-13637942:-	O04681	.	pfam00847
evm.TU.Gh_D07G0625	0.00740365	up	chrD07:7271981-7277331:-	Q8VWN6	.	pfam05691
evm.TU.Gh_A07G1804	3.83914e-48	up	chrA07:72882765-72884459:-	Q9SV68	lin0622	pfam08240
evm.TU.Gh_D12G0061	9.45647e-07	up	chrD12:748538-752731:+	Q8RXC8	.	pfam00069
evm.TU.Gh_A11G2260	2.74623e-14	up	chrA11:77643977-77644683:+	.	.	pfam08145
evm.TU.Gh_D08G0894	0.000685639	up	chrD08:17697130-17699976:-	Q6PQQ3	.	pfam00847
evm.TU.Gh_D10G0236	7.82111e-09	up	chrD10:2033238-2034829:+	Q9S9U1	YAR019c	pfam00139
evm.TU.Gh_A12G1956	6.61687e-74	up	chrA12:82372966-82377667:+	Q9LV11	MA1678	pfam00122
evm.TU.Gh_A12G2286	6.07014e-09	up	chrA12:85566028-85566705:-	.	.	pfam03168
evm.TU.Gh_A01G0141	9.75036e-21	up	chrA01:1303840-1308420:-	P0CZ23	YGL205w	pfam01756
evm.TU.Gh_A02G1284	0.0341233	up	chrA02:75114657-75115505:-	Q8VYW6	.	pfam06537
evm.TU.Gh_D11G1203	4.35055e-53	up	chrD11:11182812-11188782:-	Q7DM58	SPAC3F10.11c	pfam00664
evm.TU.Gh_D05G0375	0.0305576	up	chrD05:3111752-3113985:-	Q43143	CAC3373	pfam01095
evm.TU.Gh_D11G0555	9.18744e-09	up	chrD11:4826025-4827773:-	Q9LMF0	.	pfam00201
evm.TU.Gh_A05G1007	3.67216e-13	up	chrA05:10036575-10036999:-	.	.	pfam09685
evm.TU.Gh_D12G2717	0.0146243	up	chrscaffold4583_D12:7024-7871:+	.	.	pfam04654
evm.TU.Gh_A06G0726	0.0155566	up	chrA06:22320862-22326875:+	Q5QJC4	SPAC22A12.01c	pfam07522
evm.TU.Gh_D10G1061	4.62283e-08	up	chrD10:16477288-16478118:+	Q9LT79	.	pfam12243
evm.TU.Gh_A01G0496	0.000671509	up	chrA01:7890989-7891657:+	Q9FHE8	.	pfam01582
evm.TU.Gh_A13G0180	1.16456e-05	up	chrA13:1990647-1992275:+	Q33DQ2	BS_yvdP	pfam01565
evm.TU.Gh_A05G1910	5.76155e-07	up	chrA05:20040943-20041608:+	Q41001	.	pfam02298
evm.TU.Gh_D06G0983	8.76949e-06	up	chrD06:20460462-20462631:+	Q8W593	RSc0520	pfam00903
evm.TU.Gh_D04G0568	3.10977e-11	up	chrD04:9869955-9872263:-	Q9M2V7	YCR011c_2	pfam01061
evm.TU.Gh_D03G1709	2.61075e-24	up	chrscaffold3897_D03:1874-3680:-	A0JND3	.	pfam04577
evm.TU.Gh_A02G0183	0.00623803	up	chrA02:2043613-2043987:+	Q2HIM9	.	pfam05498
evm.TU.Gh_A02G0184	0.0127622	up	chrA02:2045435-2047145:-	Q93WN0	.	pfam05694
evm.TU.Gh_D05G1927	0.0154969	up	chrD05:17687972-17700776:-	O48723	VC0178	pfam01734
evm.TU.Gh_A13G0571	0.0465116	up	chrA13:13472916-13473596:+	Q7Z2H8	YKL146w	pfam01490
evm.TU.Gh_A02G1589	0.0031247	up	chrA02:82454734-82456677:+	Q9ZPW7	.	pfam04770
evm.TU.Gh_D08G2680	1.29914e-36	up	chrscaffold4251_D08:9724-11026:+	Q9LHN8	PA4191	pfam03171
evm.TU.Gh_D13G2292	0.0130024	up	chrD13:58913639-58916319:+	P34913	.	pfam12697
evm.TU.Gh_A11G0609	7.15386e-10	up	chrA11:5876121-5876696:-	.	.	pfam10218
evm.TU.Gh_A05G3308	3.0795e-06	up	chrA05:86591090-86610410:-	Q9FFN4	XF0840	pfam01301
evm.TU.Gh_D09G0638	8.14489e-58	up	chrD09:29494641-29495111:+	Q9FGX2	.	pfam00170
evm.TU.Gh_A09G0817	0.00343349	up	chrA09:55066547-55067149:-	.	.	pfam02987
evm.TU.Gh_D08G0132	0.0415367	up	chrD08:1095750-1096793:+	.	.	pfam05478
evm.TU.Gh_A05G0888	1.57417e-05	up	chrA05:8783519-8783932:-	.	.	pfam10228
evm.TU.Gh_D08G0910	3.15395e-05	up	chrD08:18464248-18464610:-	.	.	pfam05553
evm.TU.Gh_A13G0598	3.46679e-11	up	chrA13:14214979-14215269:+	.	.	pfam10186
evm.TU.Gh_D05G2374	5.77502e-12	up	chrD05:23633789-23640875:-	Q9FFN4	XF0840	pfam01301
evm.TU.Gh_D05G2372	0.00040022	up	chrD05:23604205-23605067:+	P81395	ECU11g1690	pfam00249
evm.TU.Gh_D05G2031	2.1487e-15	up	chrD05:18641759-18646315:-	Q8VZU3	YBR139w	pfam00450
evm.TU.Gh_A07G2037	9.12631e-08	up	chrA07:76785571-76788245:+	Q9FNE1	MYPU_6850	pfam00069
evm.TU.Gh_A13G1133	1.45268e-87	up	chrA13:63015448-63017078:+	O48923	BH0579	pfam00067
evm.TU.Gh_A13G1131	3.08925e-13	up	chrA13:62687935-62688345:+	P68428	.	pfam00125
evm.TU.Gh_D10G2611	0.0064623	up	chrscaffold4482_D10:38237-38572:+	Q9LSQ6	.	pfam13833
evm.TU.Gh_D10G2619	2.30416e-68	up	chrscaffold4482_D10:72328-74986:-	Q9SXA6	.	pfam02265
evm.TU.Gh_D09G2016	2.74983e-56	up	chrD09:47601254-47602949:-	P27054	.	pfam00182
evm.TU.Gh_A05G0258	0.0478408	up	chrA05:2966737-2968626:-	Q3E991	.	pfam00069
evm.TU.Gh_A05G1705	9.2661e-123	up	chrA05:17747259-17748916:-	O49858	alr4833	pfam00067
evm.TU.Gh_A02G1742	0.000264977	up	chrscaffold249_A02:374265-377909:-	.	.	pfam05003
evm.TU.Gh_D05G1451	0.00343763	up	chrD05:12924780-12930643:-	Q9SYM4	SPAC328.03	pfam00982
evm.TU.Gh_D04G0605	0.000418021	up	chrD04:10821266-10822804:+	Q9CAY3	.	pfam01553
evm.TU.Gh_A05G2898	4.32208e-13	up	chrA05:69367007-69368794:+	P40074	YER119c	pfam01490
evm.TU.Gh_A08G1600	2.4319e-138	up	chrA08:94594467-94598013:+	P93733	ECU11g1180	pfam12357
evm.TU.Gh_D06G2394	0.00846743	up	chrscaffold4165_D06:343986-345108:-	Q9FYE1	.	pfam00656
evm.TU.Gh_A05G3413	2.30137e-24	up	chrA05:89008645-89009709:-	Q9T0A7	BS_galE	pfam01370
evm.TU.Gh_D10G0161	1.75266e-06	up	chrD10:1294315-1297547:+	Q8W4G6	BH2504_1	pfam00069
evm.TU.Gh_D10G0168	0.0440904	up	chrD10:1451642-1452920:-	.	.	pfam06749
evm.TU.Gh_Sca005409G01	4.07393e-06	up	chrscaffold5409:11803-13473:-	.	.	pfam04720
evm.TU.Gh_A11G1767	1.87721e-26	up	chrA11:30149450-30151925:-	.	.	pfam00685
evm.TU.Gh_D08G1852	0.0457939	up	chrD08:55615804-55617200:-	.	.	pfam05110
evm.TU.Gh_A03G1157	0.0382483	up	chrA03:83201769-83201972:-	.	.	pfam01127
evm.TU.Gh_D09G0775	3.20571e-17	up	chrD09:32228695-32232258:-	O82804	.	pfam05109
evm.TU.Gh_D06G2195	0.000737624	up	chrD06:63687538-63690649:-	O65483	YAR019c	pfam00069
evm.TU.Gh_D09G1420	3.12002e-09	up	chrD09:41767263-41769101:+	Q42580	.	pfam00141
evm.TU.Gh_A09G1649	1.05012e-06	up	chrA09:70102660-70104355:-	Q65XK7	SPCC1223.11	pfam00481
evm.TU.Gh_Sca014485G01	2.07757e-50	up	chrscaffold14485:142-690:+	P22195	.	pfam00141
evm.TU.Gh_D06G1188	0.0117019	up	chrD06:29636934-29639110:+	Q6Z8L2	YFL041w	pfam07732
evm.TU.Gh_A08G2364	9.79032e-35	up	chrscaffold1934_A08:23744-25264:+	O81117	VNG0422G	pfam00067
evm.TU.Gh_A10G0688	0.0134233	up	chrA10:11647396-11647728:-	.	.	pfam09591
evm.TU.Gh_A08G0714	1.84445e-69	up	chrA08:18413356-18418531:-	Q9LEH3	.	pfam00141
evm.TU.Gh_A12G0036	2.15344e-50	up	chrA12:577142-578182:+	Q93ZT5	.	pfam10005
evm.TU.Gh_A12G0033	0	up	chrA12:535225-536535:-	Q8RVH5	.	pfam14543
evm.TU.Gh_A07G0849	2.54113e-06	up	chrA07:14686407-14686613:+	.	.	pfam10637
evm.TU.Gh_D09G1202	0.0239422	up	chrD09:38936738-38937323:-	P09441	.	pfam02956
evm.TU.Gh_A06G1745	3.03165e-36	up	chrA06:102598320-102600941:+	Q9FGK4	.	pfam04526
evm.TU.Gh_D12G0260	1.91205e-15	up	chrD12:3516514-3518648:-	.	.	pfam00582
evm.TU.Gh_A11G1829	0.0098919	up	chrA11:38662784-38662957:-	.	.	pfam00719
evm.TU.Gh_A07G2359	0.00679123	up	chrscaffold1921_A07:34450-36544:-	Q6AWT8	.	pfam00631
evm.TU.Gh_A07G2351	0.000109709	up	chrscaffold1919_A07:274818-276791:+	Q8GXZ3	Cgl2127_1	pfam07714
evm.TU.Gh_A06G0323	7.20563e-09	up	chrA06:4838357-4838590:-	.	.	pfam01560
evm.TU.Gh_A04G1303	2.20949e-67	up	chrscaffold753_A04:95527-97178:+	Q93VY3	.	pfam02365
evm.TU.Gh_D04G1369	1.22655e-12	up	chrD04:44534284-44537213:+	Q9LYU3	.	pfam00847
evm.TU.Gh_D07G1013	4.15481e-15	up	chrD07:13900980-13902524:+	P48422	AGc2890	pfam00067
evm.TU.Gh_D04G0015	0.0151237	up	chrD04:267889-328123:-	Q5SN75	SPAC2G11.07c	pfam00481
evm.TU.Gh_D10G0943	1.98262e-16	up	chrD10:12627647-12628228:-	.	.	pfam14944
evm.TU.Gh_A12G2449	6.17061e-09	up	chrA12:86990107-86991393:-	Q5PNY6	.	pfam04564
evm.TU.Gh_D02G0605	1.31767e-08	up	chrD02:8248081-8249412:+	Q9FGZ4	.	pfam03106
evm.TU.Gh_A10G0824	3.7673e-06	up	chrA10:17018029-17019039:-	Q9CAD5	.	pfam00069
evm.TU.Gh_A12G1566	8.46087e-74	up	chrA12:75876725-75879125:+	Q9LIG0	.	pfam02668
evm.TU.Gh_A08G0979	7.28905e-11	up	chrA08:68538631-68539278:-	.	.	pfam03168
evm.TU.Gh_A06G1874	9.94498e-06	up	chrscaffold1259_A06:28642-28938:-	.	.	pfam11294
evm.TU.Gh_D04G0735	6.59839e-14	up	chrD04:15156949-15158096:-	Q96522	.	pfam00141
evm.TU.Gh_D04G0738	1.20662e-20	up	chrD04:15233960-15238835:-	.	.	.
evm.TU.Gh_A11G0831	0.000537336	up	chrA11:8335140-8337510:-	P18485	aq_1969	pfam00155
evm.TU.Gh_D08G2646	4.38403e-07	up	chrscaffold4246_D08:72424-81043:+	Q8H1Z0	.	pfam12076
evm.TU.Gh_D05G0830	0.000796759	up	chrD05:6946883-6948397:-	Q9ZUX1	BH0579	pfam00067
evm.TU.Gh_A12G0775	0.00590436	up	chrA12:43064710-43067081:+	Q9FUY6	YBR182c	pfam00319
evm.TU.Gh_D03G0505	6.09568e-13	up	chrD03:8674102-8678395:-	Q9C9H7	alr0124_1	pfam13855
evm.TU.Gh_D07G2246	4.0665e-10	up	chrD07:53534277-53534981:-	.	.	pfam07816
evm.TU.Gh_D07G2245	2.54347e-08	up	chrD07:53527488-53531825:-	F4J117	.	pfam00782
evm.TU.Gh_D05G2036	1.44465e-11	up	chrD05:18813662-18813949:-	.	.	pfam06269
evm.TU.Gh_D13G2154	1.48062e-302	up	chrD13:57194025-57225771:-	Q9ZTA3	PA0147	pfam03171
evm.TU.Gh_D13G2153	5.64647e-55	up	chrD13:57160279-57184638:-	Q9ZTA3	PA0147	pfam03171
evm.TU.Gh_A01G0680	3.44584e-36	up	chrA01:12211045-12213721:-	Q6ICW6	.	pfam00069
evm.TU.Gh_A05G1477	4.67896e-09	up	chrA05:15165246-15165689:-	.	.	pfam04885
evm.TU.Gh_A02G0743	2.94772e-29	up	chrA02:13686893-13688740:-	O04086	.	pfam00069
evm.TU.Gh_D05G1720	4.5419e-06	up	chrD05:15513081-15516551:+	.	.	pfam04782
evm.TU.Gh_A13G1792	2.23698e-84	up	chrA13:77152285-77153855:-	Q9ZTA3	PA0147	pfam03171
evm.TU.Gh_A13G1790	1.09325e-11	up	chrA13:77030269-77030864:-	Q9ZTA3	.	pfam14226
evm.TU.Gh_A13G1797	5.45197e-22	up	chrA13:77377232-77383219:-	Q9ZTA3	PA0147	pfam03171
evm.TU.Gh_A13G1798	5.44233e-42	up	chrA13:77405312-77514436:-	Q9ZTA3	PA0147	pfam03171
evm.TU.Gh_A11G0443	0.000120065	up	chrA11:4184163-4186123:+	O82333	.	pfam03321
evm.TU.Gh_D13G2467	0.00439207	up	chrscaffold4656_D13:23724-26018:+	.	.	pfam13855
evm.TU.Gh_A07G1928	0.0175746	up	chrA07:75031958-75032806:+	Q40062	PA0147	pfam03171
evm.TU.Gh_D05G0945	7.56338e-19	up	chrD05:7924036-7924782:+	Q41350	.	pfam00314
evm.TU.Gh_D11G0842	0.029233	up	chrD11:7279031-7280682:-	O22152	.	pfam04690
evm.TU.Gh_D09G0863	8.57528e-07	up	chrD09:33706961-33710178:+	P49078	STM0680	pfam00733
evm.TU.Gh_D09G0861	4.07262e-78	up	chrD09:33657516-33661256:+	P49078	STM0680	pfam00733
evm.TU.Gh_D13G0367	0.000259861	up	chrD13:3750794-3750979:-	.	.	pfam05054
evm.TU.Gh_D06G1742	6.74844e-15	up	chrD06:56968300-56971235:+	Q9SXB8	BS_yloP_1	pfam00069
evm.TU.Gh_A06G0089	0.00429756	up	chrA06:791014-792980:+	Q9ZWA6	.	pfam00096
evm.TU.Gh_A09G0840	3.836e-74	up	chrA09:55734484-55738269:+	P49078	STM0680	pfam00733
evm.TU.Gh_D11G0637	3.07824e-40	up	chrD11:5564953-5565762:-	.	.	pfam14009
evm.TU.Gh_A05G2140	3.98943e-06	up	chrA05:24403776-24405514:-	Q9SF78	all3634	pfam00657
evm.TU.Gh_A05G2146	3.39383e-05	up	chrA05:24454709-24455152:-	Q9C9I8	.	pfam00847
evm.TU.Gh_D02G1147	0.0017834	up	chrD02:34591775-34599374:+	Q9SX20	.	pfam00854
evm.TU.Gh_D02G1145	1.71499e-11	up	chrD02:34421569-34423846:+	Q9SX20	ECU11g1050	pfam00854
evm.TU.Gh_D11G2874	2.11749e-09	up	chrD11:58784768-58787242:-	Q39202	L138452_1	pfam07714
evm.TU.Gh_D01G0867	0.000820988	up	chrD01:14215785-14216981:-	P54797	BH1727	pfam05742
evm.TU.Gh_D13G1632	2.68745e-31	up	chrD13:49540088-49541885:-	D4N502	PA4191	pfam03171
evm.TU.Gh_D13G1635	1.07089e-65	up	chrD13:49578138-49580327:-	P25317	.	pfam00043
evm.TU.Gh_A12G1900	6.70746e-05	up	chrA12:81634062-81634421:-	.	.	pfam04019
evm.TU.Gh_D05G1029	0.00480131	up	chrD05:8662023-8663027:+	Q9LU68	.	pfam06203
evm.TU.Gh_D08G2167	6.89184e-30	up	chrD08:61090294-61091717:+	P22195	.	pfam00141
evm.TU.Gh_D05G2611	6.50113e-05	up	chrD05:26971923-26972699:-	Q9SJ52	.	pfam03168
evm.TU.Gh_A10G1552	5.32367e-33	up	chrA10:84919763-84923159:-	F4HWQ8	.	pfam04043
evm.TU.Gh_A01G1695	2.11966e-29	up	chrA01:95679475-95685364:+	Q8VXX4	SPBC83.14c	pfam13177
evm.TU.Gh_A01G0871	6.80352e-120	up	chrA01:20113654-20114343:+	P42759	.	pfam00257
evm.TU.Gh_D13G1189	0.0173499	up	chrD13:35502453-35506694:+	P83103	SPAC23C4.03	pfam12330
evm.TU.Gh_D05G1973	8.36075e-11	up	chrD05:18165298-18166597:+	.	.	pfam00168
evm.TU.Gh_A11G0656	0.00846852	up	chrA11:6440571-6441149:-	.	.	pfam05032
evm.TU.Gh_A07G0441	0.00114191	up	chrA07:5679325-5681030:+	Q9FYA2	.	pfam03106
evm.TU.Gh_D05G3537	6.65194e-15	up	chrD05:58308863-58310039:-	O64638	alr1450	pfam00067
evm.TU.Gh_A09G1006	0.007569	up	chrA09:60078649-60106346:+	Q9M331	.	pfam00854
evm.TU.Gh_A09G1001	7.93806e-09	up	chrA09:59914642-59918526:-	O49839	Cgl2127_1	pfam00069
evm.TU.Gh_A12G0260	7.88036e-25	up	chrA12:4188936-4190505:-	.	.	pfam00582
evm.TU.Gh_A11G2463	2.46098e-05	up	chrA11:83137693-83138304:+	Q9LZM4	.	pfam13947
evm.TU.Gh_D06G1339	8.83398e-08	up	chrD06:41050320-41053761:-	Q94BV7	YMR145c	pfam07992
evm.TU.Gh_A12G0840	4.49655e-38	up	chrA12:54385188-54387531:-	P14133	SPAC1F7.08	pfam00394
evm.TU.Gh_D03G1321	5.53893e-81	up	chrD03:41616068-41617779:+	O04885	.	pfam00903
evm.TU.Gh_A03G2146	0.00812668	up	chrscaffold730_A03:33590-34425:-	.	.	pfam06317
evm.TU.Gh_A03G2147	1.00869e-100	up	chrscaffold731_A03:12829-16435:+	Q6WUC2	.	pfam00891
evm.TU.Gh_A12G2274	0.0258105	up	chrA12:85408830-85411955:+	Q65XK7	SPCC1223.11	pfam00481
evm.TU.Gh_D12G1620	0.0396858	up	chrD12:47525959-47526983:+	P24922	YEL034w	pfam01287
evm.TU.Gh_D12G0394	2.15458e-25	up	chrD12:6149665-6151304:-	Q9SZ46	BH0579	pfam00067
evm.TU.Gh_D12G0391	1.39942e-05	up	chrD12:6013585-6014304:-	.	.	pfam03107
evm.TU.Gh_D11G3360	0.0466812	up	chrscaffold4490_D11:148558-151229:+	.	.	pfam00011
evm.TU.Gh_D11G3362	2.11875e-32	up	chrscaffold4490_D11:165633-169038:+	P46086	YMR208w	pfam08544
evm.TU.Gh_D03G1494	6.18551e-09	up	chrD03:44071317-44073780:+	O82741	.	pfam12638
evm.TU.Gh_A13G0342	5.04582e-51	up	chrA13:4424560-4425537:+	Q9SMN0	AF1716	pfam07859
evm.TU.Gh_Sca004961G01	0.0462257	up	chrscaffold4961:15309-17172:-	Q94F39	.	pfam07897
evm.TU.Gh_A13G1712	0.0320216	up	chrA13:76053147-76055160:-	.	.	pfam00612
evm.TU.Gh_A05G0782	6.89458e-45	up	chrA05:7955023-7956871:-	Q9LNW3	YDL006w	pfam00481
evm.TU.Gh_A09G0573	5.24677e-47	up	chrA09:47518718-47520271:+	O22788	.	pfam05042
evm.TU.Gh_D08G1798	3.45573e-08	up	chrD08:54610964-54611539:-	O80338	.	pfam00847
evm.TU.Gh_D08G1799	2.0726e-06	up	chrD08:54634688-54635503:-	O80337	.	pfam00847
evm.TU.Gh_D08G2291	7.01269e-09	up	chrD08:62533778-62536591:+	Q9C7A2	SPAC6C3.08	pfam13962
evm.TU.Gh_A09G0218	6.5094e-26	up	chrA09:6485698-6487564:+	Q6X5Y6	.	pfam00847
evm.TU.Gh_Sca004822G02	1.04422e-06	up	chrscaffold4822:10236-10709:-	Q9FHH5	.	pfam01061
evm.TU.Gh_D12G2422	5.26793e-53	up	chrD12:57255919-57266925:+	Q9LV03	SPAPB1E7.07_2	pfam01645
evm.TU.Gh_D08G1175	9.67864e-16	up	chrD08:37340642-37342033:-	O23090	.	pfam14215
evm.TU.Gh_D05G2174	0.00531856	up	chrD05:20373913-20374498:-	.	.	pfam09730
evm.TU.Gh_D03G0343	3.54811e-30	up	chrD03:4105840-4107982:+	Q5HZ05	MT3482_2	pfam02358
evm.TU.Gh_A10G0082	3.41006e-05	up	chrA10:707081-708280:-	Q8LG88	SA1732	pfam00939
evm.TU.Gh_A12G1761	6.17588e-06	up	chrA12:79835608-79836948:+	Q9FH54	.	pfam00847
evm.TU.Gh_D13G1503	7.13971e-148	up	chrD13:46699131-46701559:+	Q43714	.	pfam03936
evm.TU.Gh_D13G1502	1.39104e-12	up	chrD13:46651395-46652780:+	Q69VG1	.	pfam03514
evm.TU.Gh_D13G1505	1.44363e-21	up	chrD13:46783498-46786868:+	Q9FIU7	BH1923	pfam00232
evm.TU.Gh_A12G0499	2.78762e-61	up	chrA12:11671477-11673020:+	P49865	FN0505	pfam07722
evm.TU.Gh_D05G1298	0.0347457	up	chrD05:11465901-11467603:-	Q9SF32	.	pfam06147
evm.TU.Gh_D11G1559	0.000621824	up	chrD11:15888044-15888598:+	.	.	pfam00158
evm.TU.Gh_D10G1767	9.02388e-24	up	chrD10:49807519-49811779:-	Q9FGY1	XF0845	pfam00933
evm.TU.Gh_D10G1762	6.95685e-28	up	chrD10:49637025-49637589:+	P15494	.	pfam00407
evm.TU.Gh_A07G1617	0.0373254	up	chrA07:63743191-63744145:-	Q9LX82	ECU11g1690	pfam00249
evm.TU.Gh_A07G2140	0.000366091	up	chrA07:78095014-78098747:+	Q9LSE2	.	pfam00010
evm.TU.Gh_D09G0921	0.0188787	up	chrD09:34589431-34592847:-	Q9XGY7	Rv0101_4	pfam07993
evm.TU.Gh_A08G1736	1.59357e-32	up	chrA08:97360407-97362523:+	Q9SV60	YLR213c	pfam00722
evm.TU.Gh_D09G2406	3.25508e-45	up	chrD09:50924117-50927130:+	.	.	pfam02466
evm.TU.Gh_D09G2405	2.23119e-51	up	chrD09:50917621-50922511:+	P42762	alr2999	pfam07724
evm.TU.Gh_D04G0198	9.15323e-201	up	chrD04:2865657-2866253:-	P13087	.	pfam00197
evm.TU.Gh_A01G1160	1.02984e-74	up	chrA01:54674435-54684502:-	.	.	pfam01925
evm.TU.Gh_D04G0197	2.97277e-05	up	chrD04:2863139-2863735:-	P13087	.	pfam00197
evm.TU.Gh_A13G2226	0.0484418	up	chrscaffold3564_A13:163443-164297:-	Q2L951	.	pfam05758
evm.TU.Gh_A13G2222	0.00949957	up	chrscaffold3563_A13:492301-493855:+	P81393	ECU11g1690	pfam00249
evm.TU.Gh_A08G2557	0.0162101	up	chrscaffold2273_A08:50544-52830:-	P51846	SPAC1F8.07c	pfam02776
evm.TU.Gh_A09G0686	9.84397e-58	up	chrA09:52264312-52266069:-	P43309	.	pfam12143
evm.TU.Gh_A07G0370	0.00468491	up	chrA07:4664684-4668458:+	Q07423	L140856	pfam00083
evm.TU.Gh_D10G2084	6.74463e-13	up	chrD10:57183590-57192039:-	.	.	pfam13008
evm.TU.Gh_A05G3514	0.000456316	up	chrA05:90774824-90778608:-	Q1PFE1	.	pfam00847
evm.TU.Gh_D02G1600	0.00127311	up	chrD02:55477495-55479940:+	Q9LIN2	.	pfam00657
evm.TU.Gh_D10G0604	0.0127144	up	chrD10:6303602-6303882:+	.	.	pfam05927
evm.TU.Gh_D09G0682	4.01076e-06	up	chrD09:30615099-30643687:+	Q8S9L6	.	pfam00069
evm.TU.Gh_D09G1084	2.06437e-06	up	chrD09:37114410-37115767:+	Q944B6	MA4595_1	pfam02153
evm.TU.Gh_A09G2067	1.71794e-137	up	chrA09:73691284-73696553:+	Q9FGY1	XF0845	pfam00933
evm.TU.Gh_D03G1462	3.14067e-75	up	chrD03:43576325-43576999:-	P81370	.	pfam00314
evm.TU.Gh_D08G2051	0.00144068	up	chrD08:59200899-59206963:+	Q6TGC6	.	pfam00069
evm.TU.Gh_D02G0278	0.00343349	up	chrD02:3355004-3355564:-	Q9SS03	.	pfam03018
evm.TU.Gh_D07G1923	1.78411e-52	up	chrD07:47745245-47746797:+	Q9FKH6	.	pfam04526
evm.TU.Gh_D12G0976	2.98013e-09	up	chrD12:35308201-35308719:-	.	.	pfam13962
evm.TU.Gh_A09G0943	4.48676e-06	up	chrA09:58836721-58837929:+	Q9SF15	.	pfam04564
evm.TU.Gh_A01G0762	1.61252e-13	up	chrA01:15550593-15551066:+	Q9SI09	.	pfam13639
evm.TU.Gh_A01G0763	8.6195e-26	up	chrA01:15553769-15554242:+	Q9SI09	YKL034w	pfam13639
evm.TU.Gh_A01G0760	5.26492e-11	up	chrA01:15523296-15523733:+	Q9SI09	YKL034w	pfam13639
evm.TU.Gh_A12G0141	0.00250775	up	chrA12:2064600-2064902:-	.	.	pfam13923
evm.TU.Gh_A13G0637	6.21768e-38	up	chrA13:17117724-17121227:-	P52551	ECU11g1690	pfam13921
evm.TU.Gh_D12G0913	7.0631e-27	up	chrD12:32319476-32321828:-	P14133	SPAC1F7.08	pfam07732
evm.TU.Gh_D11G1821	4.22123e-10	up	chrD11:20816788-20818024:+	P34913	AGc3327A	pfam12697
evm.TU.Gh_D01G1342	1.48212e-05	up	chrD01:39280406-39280804:-	.	.	pfam14368
evm.TU.Gh_A13G2329	0.000235372	up	chrscaffold3703_A13:50957-51322:-	.	.	pfam12013
evm.TU.Gh_A02G0020	0.00616974	up	chrA02:124562-126502:-	P27061	HI0693	pfam03767
evm.TU.Gh_A05G0268	1.08279e-05	up	chrA05:3131917-3134242:+	Q9LSQ3	.	pfam00010
evm.TU.Gh_A05G0262	0.00330603	up	chrA05:2989952-2990380:-	Q84QC2	.	pfam00847
evm.TU.Gh_D04G1383	6.15932e-11	up	chrD04:44783198-44784822:-	Q93YW5	SPCC1223.11	pfam00481
evm.TU.Gh_A09G0463	3.26901e-55	up	chrA09:35833446-35835032:+	H2DH18	BH0579	pfam00067
evm.TU.Gh_D05G2544	1.98407e-06	up	chrD05:25809677-25810860:-	Q8GWP0	ECU11g1690	pfam00249
evm.TU.Gh_A12G2132	0.00131055	up	chrA12:84208972-84210426:-	Q9SKK8	.	pfam13947
evm.TU.Gh_D07G2383	9.75645e-60	up	chrscaffold4169_D07:41255-43275:+	O04719	YDL006w	pfam00481
evm.TU.Gh_D07G2385	2.29239e-11	up	chrscaffold4169_D07:57927-61684:-	Q94AF0	.	pfam13869
evm.TU.Gh_A09G1486	0.00261739	up	chrA09:68070210-68070713:-	Q9SLD4	.	pfam13912
evm.TU.Gh_A06G0236	0.0156734	up	chrA06:2844080-2845914:-	O24362	.	pfam00227
evm.TU.Gh_A06G0238	4.38918e-55	up	chrA06:2877212-2879288:-	Q55874	alr4359	pfam13519
evm.TU.Gh_D12G0932	0.000206978	up	chrD12:34338267-34340662:-	.	.	pfam07160
evm.TU.Gh_D08G1390	9.84904e-06	up	chrD08:45842569-45843158:+	.	.	pfam03195
evm.TU.Gh_A12G2277	0.0381975	up	chrA12:85455409-85457031:+	Q6H5L4	MT3482_2	pfam02358
evm.TU.Gh_D08G2044	1.22452e-27	up	chrD08:59131867-59132511:+	Q8LDC8	.	pfam00847
evm.TU.Gh_A04G0403	8.56142e-13	up	chrA04:12015984-12016316:-	.	.	pfam05678
evm.TU.Gh_D06G0479	2.53484e-20	up	chrD06:6912228-6913270:+	P51613	STM0233	pfam00182
evm.TU.Gh_Sca008280G01	9.93847e-10	up	chrscaffold8280:1701-4595:+	.	.	pfam14576
evm.TU.Gh_A04G1469	4.00874e-13	up	chrscaffold1018_A04:106879-109843:+	Q88FY2	PA3328	pfam01494
evm.TU.Gh_A04G1464	1.427e-08	up	chrscaffold1018_A04:39648-51546:+	Q2MHE4	.	pfam07714
evm.TU.Gh_D12G2247	0	up	chrD12:55601148-55601876:+	P50700	.	pfam00314
evm.TU.Gh_A08G0764	0.000217766	up	chrA08:27323934-27324893:-	Q9ASW1	.	pfam01762
evm.TU.Gh_D04G0142	0.00264551	up	chrD04:2023270-2024207:-	Q9LK88	PA1204	pfam03358
evm.TU.Gh_D03G0628	7.04412e-06	up	chrD03:17144570-17144752:-	.	.	pfam00152
evm.TU.Gh_A01G1899	1.55199e-08	up	chrA01:98932667-98937902:+	O04015	sll0373	pfam00696
evm.TU.Gh_Sca005047G03	0.033691	up	chrscaffold5047:25205-26068:+	Q9S7C9	.	pfam03479
evm.TU.Gh_D07G0089	9.25719e-07	up	chrD07:1013323-1014834:+	Q5RFD2	SPCC4B3.13	pfam01554
evm.TU.Gh_A11G1557	1.28145e-83	up	chrA11:22513262-22515915:-	P32289	YPR035w	pfam00120
evm.TU.Gh_A11G1551	1.45362e-24	up	chrA11:22400802-22403611:+	Q6NKX1	SPCC70.03c	pfam01619
evm.TU.Gh_A12G2517	8.08057e-05	up	chrscaffold3053_A12:40916-41665:+	.	.	pfam14368
evm.TU.Gh_D03G0082	5.41361e-08	up	chrD03:580257-583540:+	.	.	pfam06813
evm.TU.Gh_D10G0220	8.6032e-09	up	chrD10:1938288-1939462:-	Q940P5	.	pfam00335
evm.TU.Gh_A01G2049	0.000187076	up	chrscaffold34_A01:34146-35671:+	Q9SQ80	PA0147	pfam03171
evm.TU.Gh_A05G1545	1.69502e-07	up	chrA05:15754826-15758231:+	.	.	pfam04782
evm.TU.Gh_A09G0385	0.0020386	up	chrA09:23351578-23353158:+	Q8RWF5	SPCC4B3.13	pfam01554
evm.TU.Gh_D03G0450	0.00354453	up	chrD03:6834705-6835986:-	Q9FGF8	.	pfam00847
evm.TU.Gh_D03G0453	0.0364274	up	chrD03:6931720-6932034:-	.	.	pfam09657
evm.TU.Gh_D06G0771	0.00441856	up	chrD06:13631505-13635151:-	.	.	pfam08367
evm.TU.Gh_D07G2428	1.53119e-06	up	chrscaffold4175_D07:112473-115216:-	Q6NLC8	.	pfam14009
evm.TU.Gh_A12G1474	3.54049e-07	up	chrA12:74068452-74070366:+	Q9LMX5	.	pfam07897
evm.TU.Gh_D09G1582	2.78126e-67	up	chrD09:43411917-43414052:-	Q948P6	AF0834	pfam00210
evm.TU.Gh_D01G0268	1.22893e-09	up	chrD01:2577140-2581712:+	Q9SXB8	BS_yloP_1	pfam07714
evm.TU.Gh_D01G0264	0.029881	up	chrD01:2533383-2538192:+	Q9SXB8	BS_yloP_1	pfam07714
evm.TU.Gh_D01G0263	0.0101837	up	chrD01:2526856-2531105:+	Q9SXB8	BS_yloP_1	pfam00069
evm.TU.Gh_D06G0864	9.34375e-84	up	chrD06:16021135-16028375:-	Q9SMZ4	YNR050c	pfam03435
evm.TU.Gh_D09G0787	0.00743442	up	chrD09:32428939-32429310:-	O02414	.	pfam01221
evm.TU.Gh_D07G0921	0.000612366	up	chrD07:12061318-12061524:+	.	.	pfam10637
evm.TU.Gh_D11G3077	1.19715e-15	up	chrD11:62714928-62715475:+	.	.	pfam04004
evm.TU.Gh_D11G3076	0.0375924	up	chrD11:62699669-62700346:+	O04479	.	pfam03195
evm.TU.Gh_A12G0238	1.57229e-10	up	chrA12:3607049-3609077:+	.	.	pfam02194
evm.TU.Gh_A03G0876	0.000799255	up	chrA03:55849141-55849911:-	Q9SEZ1	.	pfam04770
evm.TU.Gh_A03G0871	1.95115e-89	up	chrA03:53593047-53594005:-	Q9AST3	SPBC887.15c	pfam04116
evm.TU.Gh_A13G0053	0.00959598	up	chrA13:553416-554953:+	P23901	SPAC26F1.07	pfam00248
evm.TU.Gh_D02G2034	1.39445e-84	up	chrD02:64613556-64614817:-	Q6PQJ9	.	pfam01370
evm.TU.Gh_D11G1746	0.00117804	up	chrD11:19290749-19292182:-	P93004	SMc01870	pfam00230
evm.TU.Gh_A12G2678	0.000665816	up	chrscaffold3404_A12:228043-228849:+	Q9SZZ8	.	pfam04116
evm.TU.Gh_D13G2101	0.0317598	up	chrD13:56491274-56493797:+	Q9C9Y8	.	pfam00069
evm.TU.Gh_A11G1450	0.0256487	up	chrA11:19875821-19876033:+	.	.	pfam08630
evm.TU.Gh_D03G0128	3.72827e-18	up	chrD03:943326-946603:-	Q8VXX4	SPBC83.14c	pfam08542
evm.TU.Gh_D05G1348	1.26222e-99	up	chrD05:11882702-11884223:-	Q9FLN0	all3634	pfam00657
evm.TU.Gh_A12G1091	2.21538e-52	up	chrA12:63770978-63775925:-	Q9M1Q9	SPCC663.03	pfam00664
evm.TU.Gh_D01G0714	3.23558e-13	up	chrD01:10054598-10115649:-	O48923	all1361	pfam00067
evm.TU.Gh_A06G1602	1.35223e-137	up	chrA06:100794489-100796084:+	Q9SVG4	BS_yvdP	pfam08031
evm.TU.Gh_D08G2441	3.05615e-22	up	chrD08:64313102-64314559:+	Q00874	YJL005w_1	pfam08263
evm.TU.Gh_D04G1304	0.0019839	up	chrD04:42687912-42688538:+	Q5NE24	.	pfam03514
evm.TU.Gh_D04G1303	0.00361935	up	chrD04:42686995-42687894:+	Q9SLH3	.	pfam03514
evm.TU.Gh_A05G3193	0.0363506	up	chrA05:83651662-83652891:+	Q9SU30	.	pfam12937
evm.TU.Gh_D03G0349	2.45874e-06	up	chrD03:4176366-4185797:+	Q94FB9	YKL188c	pfam06472
evm.TU.Gh_A10G1574	0.000732123	up	chrA10:85693594-85697270:-	Q9SUU1	.	pfam00955
evm.TU.Gh_Sca004768G03	0.0131099	up	chrscaffold4768:20704-21114:+	.	.	pfam02326
evm.TU.Gh_A03G0887	1.24391e-38	up	chrA03:56911513-56912581:-	O49255	.	pfam02365
evm.TU.Gh_A05G0179	0.00436229	up	chrA05:1865104-1866738:-	O82480	SPAC110.03	pfam00071
evm.TU.Gh_A05G0177	5.07735e-22	up	chrA05:1856084-1860353:+	Q9FYG3	Cgl0181	pfam00083
evm.TU.Gh_D01G0185	0.0170053	up	chrD01:1523407-1525391:+	Q80Y75	.	pfam00226
evm.TU.Gh_D01G0186	4.12845e-73	up	chrD01:1525799-1531519:-	P0CZ23	YGL205w	pfam01756
evm.TU.Gh_D12G2464	0.000766807	up	chrD12:57614160-57616224:-	Q04980	.	pfam07918
evm.TU.Gh_A06G1523	3.48981e-78	up	chrA06:98943234-98945033:+	P43309	.	pfam12143
evm.TU.Gh_A06G1529	7.98333e-20	up	chrA06:99210683-99212666:-	.	.	pfam02159
evm.TU.Gh_A03G1833	0.00785214	up	chrA03:99350394-99352276:-	Q9SX98	.	pfam01490
evm.TU.Gh_A08G2028	1.19085e-105	up	chrA08:101461027-101462441:-	Q42578	.	pfam00141
evm.TU.Gh_D10G1468	0.00598027	up	chrD10:33268372-33271128:+	Q5XEP9	DRA0326	pfam08392
evm.TU.Gh_A03G0064	0.000235701	up	chrA03:1018637-1020115:-	O23522	sll0482	pfam01764
evm.TU.Gh_D05G2873	1.57859e-09	up	chrD05:32442358-32443888:+	Q9ZU96	.	pfam13857
evm.TU.Gh_D05G0439	6.0272e-07	up	chrD05:3537217-3538479:-	Q40316	mll1975	pfam01370
evm.TU.Gh_A01G0997	0.0374857	up	chrA01:27852439-27852807:+	Q8LC30	.	pfam00847
evm.TU.Gh_D08G1132	0.0268099	up	chrD08:35014007-35014642:-	Q9SJ52	.	pfam03168
evm.TU.Gh_A13G0714	0.000116315	up	chrA13:23334123-23336659:+	P53535	sll1356	pfam00343
evm.TU.Gh_A11G1882	2.25059e-37	up	chrA11:48331364-48334339:-	Q9M2V6	.	pfam01061
evm.TU.Gh_D11G3163	0.000444322	up	chrD11:64246435-64248246:+	O48533	.	pfam15482
evm.TU.Gh_A11G0425	2.11641e-18	up	chrA11:3975576-3978030:+	O23181	RC0922	pfam01734
evm.TU.Gh_D03G0008	3.40409e-06	up	chrD03:104752-106026:+	Q811P0	SPAC3H1.09c	pfam01490
evm.TU.Gh_D03G0004	2.79059e-105	up	chrD03:83327-85705:+	P38355	YBR287w	pfam03547
evm.TU.Gh_A05G1751	5.48228e-15	up	chrA05:18483201-18486035:+	Q9M7Q4	.	pfam00170
evm.TU.Gh_A13G1162	0.031	up	chrA13:64100514-64101029:-	.	.	pfam04520
evm.TU.Gh_A09G1182	2.64216e-95	up	chrA09:63382555-63383547:-	A7PW81	.	pfam13855
evm.TU.Gh_A10G1631	0.00789899	up	chrA10:87567901-87568342:+	.	.	pfam04588
evm.TU.Gh_A10G1636	2.32135e-10	up	chrA10:87679606-87680012:+	.	.	pfam12734
evm.TU.Gh_D08G0875	2.48423e-121	up	chrD08:16400495-16405366:-	Q940M4	.	pfam00083
evm.TU.Gh_A10G1941	2.7503e-06	up	chrA10:96753777-96754310:+	Q9SRQ8	.	pfam13639
evm.TU.Gh_A10G1949	4.90221e-18	up	chrA10:96984759-96985364:+	.	.	pfam12737
evm.TU.Gh_A05G0030	3.01312e-15	up	chrA05:523717-537521:-	Q9FIZ3	alr0124_1	pfam13855
evm.TU.Gh_A05G0037	0.00172786	up	chrA05:605763-610874:+	Q39071	SPBC582.03	pfam00134
evm.TU.Gh_D10G2294	5.63743e-10	up	chrD10:61148398-61149971:-	Q9CAY3	.	pfam01553
evm.TU.Gh_D05G1277	2.53983e-132	up	chrD05:11163496-11164758:+	Q9FZ62	.	pfam06888
evm.TU.Gh_D11G1188	2.24574e-16	up	chrD11:11007679-11009437:+	Q9SRX4	CAC3373	pfam01095
evm.TU.Gh_D10G0748	1.66642e-28	up	chrD10:8821825-8823396:+	Q9P6Q3	SPAC644.07	pfam14363
evm.TU.Gh_A05G1388	0.0177768	up	chrA05:14420582-14421121:+	.	.	pfam02358
evm.TU.Gh_A10G0817	7.39539e-24	up	chrA10:16731380-16731961:+	.	.	pfam14944
evm.TU.Gh_A07G0081	1.33452e-08	up	chrA07:1033089-1034564:+	Q8L4D8	.	pfam13178
evm.TU.Gh_D08G0690	8.38336e-48	up	chrD08:9488919-9495139:+	Q42777	mll6011	pfam02786
evm.TU.Gh_A07G0164	8.53258e-21	up	chrA07:2075273-2077370:+	Q9FN03	CAC2722	pfam00415
evm.TU.Gh_A13G0888	1.13158e-186	up	chrA13:46120284-46123952:+	Q43191	.	pfam00305
evm.TU.Gh_D12G0365	0.0306326	up	chrD12:5539817-5541305:-	.	.	pfam02141
evm.TU.Gh_D12G0361	6.88894e-07	up	chrD12:5508791-5510667:+	O23006	.	pfam01476
evm.TU.Gh_D07G0157	1.03337e-34	up	chrD07:1650601-1651023:+	.	.	pfam07911
evm.TU.Gh_A11G1181	2.70232e-10	up	chrA11:14410445-14410762:+	.	.	pfam15324
evm.TU.Gh_D07G2140	0.000141347	up	chrD07:51787118-51787381:-	.	.	pfam05287
evm.TU.Gh_A06G1283	2.08435e-12	up	chrA06:92578328-92581427:+	Q93V99	.	pfam01852
evm.TU.Gh_D07G1323	0.0148975	up	chrD07:21039994-21042384:-	Q9C689	SPBC20F10.04c	pfam08743
evm.TU.Gh_A09G1881	0.00065205	up	chrA09:72065464-72065709:+	.	.	pfam10326
evm.TU.Gh_A04G0198	9.30791e-11	up	chrA04:3798059-3894577:+	Q39760	.	pfam03936
evm.TU.Gh_D04G1134	0.0173096	up	chrD04:37169948-37170982:+	O80624	.	pfam12394
evm.TU.Gh_A10G2323	0.00930112	up	chrscaffold2672_A10:149124-150059:-	O22874	.	pfam01357
evm.TU.Gh_A10G2327	1.67407e-05	up	chrscaffold2681_A10:200814-206479:-	Q93YZ7	sll0065	pfam10369
evm.TU.Gh_D12G2312	0.000242003	up	chrD12:56298640-56300095:-	Q9SKK8	.	pfam13947
evm.TU.Gh_A13G1271	0.0254559	up	chrA13:66890971-66892521:-	.	.	pfam05086
evm.TU.Gh_D10G2556	0.00411669	up	chrscaffold4414_D10:54726-55783:-	O65782	BH0579	pfam00067
evm.TU.Gh_D13G1054	2.26513e-67	up	chrD13:29312802-29318783:-	Q5XQC7	.	pfam07002
evm.TU.Gh_D07G1284	0.0110577	up	chrD07:20194274-20196972:+	Q9XHM5	PA0147	pfam03171
evm.TU.Gh_D05G0604	0.0126502	up	chrD05:4901949-4903354:+	Q9S7H4	YPR060c	pfam01817
evm.TU.Gh_D11G3479	1.19332e-46	up	chrscaffold4554_D11:12492-18749:+	P32289	YPR035w	pfam00120
evm.TU.Gh_A07G1640	0.000126249	up	chrA07:65556774-65559676:+	.	.	pfam11261
evm.TU.Gh_D09G1788	0.0326405	up	chrD09:45498159-45499817:-	P0CS93	.	pfam07250
evm.TU.Gh_A01G0412	7.84197e-06	up	chrA01:6502046-6505222:+	C0LGT6	alr0124_1	pfam00069
evm.TU.Gh_A05G4016	7.71828e-09	up	chrscaffold1248_A05:180799-182217:+	Q9C7N5	.	pfam00657
evm.TU.Gh_D05G1550	3.1923e-05	up	chrD05:14047533-14058396:+	Q93YV0	.	pfam03936
evm.TU.Gh_D04G0762	1.03052e-88	up	chrD04:15706870-15709405:-	Q9FKS8	YJR001w	pfam01490
evm.TU.Gh_D05G2081	0.00148909	up	chrD05:19358429-19359838:+	Q9FGF0	SPAC5H10.03	pfam00300
evm.TU.Gh_D04G0497	5.99813e-06	up	chrD04:8447263-8451401:-	Q9SGH6	.	pfam03098
evm.TU.Gh_A05G3754	1.86974e-15	up	chrscaffold1215_A05:125685-127589:+	Q501F8	.	pfam00892
evm.TU.Gh_A05G3753	2.8736e-79	up	chrscaffold1215_A05:118698-121259:+	Q9SUF1	.	pfam00892
evm.TU.Gh_A05G3759	0.000116897	up	chrscaffold1216_A05:32670-34067:-	Q9FGF0	SPAC5H10.03	pfam00300
evm.TU.Gh_A07G0206	0.00959991	up	chrA07:2491252-2492405:-	.	.	pfam08622
evm.TU.Gh_A12G2040	4.83216e-33	up	chrA12:83322021-83322620:+	Q41001	.	pfam02298
evm.TU.Gh_D08G0194	1.91133e-05	up	chrD08:1761819-1766571:-	Q9T041	.	pfam13513
evm.TU.Gh_D06G1711	0.00162915	up	chrD06:56069356-56070866:-	.	.	pfam01576
evm.TU.Gh_D06G1716	1.80624e-06	up	chrD06:56150981-56151703:+	.	.	pfam05553
evm.TU.Gh_A04G0888	1.10102e-05	up	chrA04:57034456-57036498:-	O49445	SPy1625_1	pfam00139
evm.TU.Gh_A08G2135	1.42101e-18	up	chrA08:102463246-102465766:-	.	.	pfam00008
evm.TU.Gh_A09G2031	0.0279744	up	chrA09:73440771-73441802:+	Q3E9D5	.	pfam01536
evm.TU.Gh_A09G2038	6.75733e-12	up	chrA09:73484449-73485042:-	.	.	pfam05078
evm.TU.Gh_D08G1800	1.49904e-33	up	chrD08:54676189-54677016:-	O80337	.	pfam00847
evm.TU.Gh_A09G0574	1.37096e-17	up	chrA09:47543535-47546032:+	O22788	.	pfam05042
evm.TU.Gh_D06G1948	0.000344781	up	chrD06:60658830-60664748:+	Q8RWC9	.	pfam00069
evm.TU.Gh_A06G0525	6.25789e-07	up	chrA06:10798469-10798906:+	Q9LV58	SPBC83.17	pfam08523
evm.TU.Gh_D02G0244	5.12029e-11	up	chrD02:2831341-2833239:+	O23264	.	pfam05694
evm.TU.Gh_D07G0505	5.57207e-13	up	chrD07:5701284-5703074:+	Q9FYA2	.	pfam03106
evm.TU.Gh_D11G3138	0.0125461	up	chrD11:63841175-63843646:-	.	.	pfam07649
evm.TU.Gh_D07G0502	1.18123e-78	up	chrD07:5602605-5659170:-	Q9M9E1	.	pfam01061
evm.TU.Gh_A07G1458	1.80072e-09	up	chrA07:42517105-42520209:-	Q9M8Z8	TM0433	pfam00544
evm.TU.Gh_D10G1218	3.62506e-120	up	chrD10:21367443-21367664:-	.	.	pfam11013
evm.TU.Gh_A12G0173	5.01242e-12	up	chrA12:2597929-2598629:+	Q96289	.	pfam13912
evm.TU.Gh_A10G2085	9.09913e-70	up	chrA10:99601580-99603022:+	Q9SND9	.	pfam02458
evm.TU.Gh_A13G0663	0.0247811	up	chrA13:19810396-19811846:-	.	.	pfam13897
evm.TU.Gh_A08G1565	0.014803	up	chrA08:93812764-93813517:+	.	.	pfam07279
evm.TU.Gh_D11G1420	1.61352e-09	up	chrD11:13954536-13955333:-	.	.	pfam14009
evm.TU.Gh_D10G0389	1.91774e-33	up	chrD10:3469810-3471353:+	Q9XG83	PA4191	pfam03171
evm.TU.Gh_A03G0049	0.0325847	up	chrA03:677424-680399:-	.	.	pfam14576
evm.TU.Gh_A08G2345	0.00627782	up	chrscaffold1928_A08:46066-46410:-	.	.	pfam02511
evm.TU.Gh_A10G1391	7.15963e-05	up	chrA10:75404982-75406169:-	Q9LT79	.	pfam04564
evm.TU.Gh_A01G2064	5.76082e-42	up	chrscaffold38_A01:51412-52641:+	Q93VY3	.	pfam02365
evm.TU.Gh_A10G1648	5.51115e-22	up	chrA10:88030990-88036076:+	Q9MA15	all4960	pfam03109
evm.TU.Gh_D11G2112	6.57296e-22	up	chrD11:30739894-30743227:-	Q8W486	.	pfam10250
evm.TU.Gh_D08G0443	0.0106433	up	chrD08:4687890-4688979:-	A7QEU4	.	pfam00141
evm.TU.Gh_D08G0442	0.0446657	up	chrD08:4670537-4671627:+	A7QEU4	.	pfam00141
evm.TU.Gh_A05G2816	7.03579e-29	up	chrA05:61401482-61402045:+	.	.	pfam05678
evm.TU.Gh_A05G2818	2.11484e-07	up	chrA05:61531139-61531855:-	.	.	pfam00260
evm.TU.Gh_A09G2408	1.92855e-20	up	chrscaffold2300_A09:54560-61870:-	O04922	BH2830	pfam00255
evm.TU.Gh_A08G1686	1.74044e-07	up	chrA08:96578501-96579145:+	Q8LDC8	.	pfam00847
evm.TU.Gh_A08G0331	6.53583e-54	up	chrA08:3925270-3930468:-	Q8H191	.	pfam01593
evm.TU.Gh_A05G3498	0.00523427	up	chrA05:90575593-90578022:+	Q9SHB5	.	pfam03106
evm.TU.Gh_D09G1900	8.41999e-05	up	chrD09:46465260-46466430:-	Q9C7T4	.	pfam00010
evm.TU.Gh_D13G2212	1.91783e-06	up	chrD13:58245564-58247167:-	Q9M2Y9	ECU11g1690	pfam00249
evm.TU.Gh_A03G0432	1.43622e-34	up	chrA03:9072059-9091600:-	Q9LUX9	wrbA	pfam03358
evm.TU.Gh_A12G0891	1.34762e-34	up	chrA12:58390409-58390927:-	.	.	pfam13962
evm.TU.Gh_D11G2567	0.0427089	up	chrD11:53192035-53192729:+	.	.	pfam00538
evm.TU.Gh_D12G0580	2.32489e-08	up	chrD12:10804186-10805610:+	Q8VYZ3	CAC3373	pfam01095
evm.TU.Gh_D12G0584	8.73484e-07	up	chrD12:10827847-10829208:-	Q9M0G7	.	pfam13855
evm.TU.Gh_D12G0586	6.77166e-09	up	chrD12:10963753-10965330:-	Q9P6Q3	SPAC644.07	pfam14363
evm.TU.Gh_D05G2649	0.0198829	up	chrD05:27541008-27549705:+	Q9LUH2	SPCC4B3.13	pfam01554
evm.TU.Gh_D12G0051	2.378e-56	up	chrD12:682546-683649:+	Q93ZT5	.	pfam10005
evm.TU.Gh_A03G1341	1.56229e-12	up	chrA03:91837382-91839077:+	Q93ZM9	.	pfam09425
evm.TU.Gh_A13G1476	1.35512e-12	up	chrA13:72929383-72929715:-	.	.	pfam05678
evm.TU.Gh_D01G0349	6.51106e-24	up	chrD01:3868958-3872028:-	.	.	pfam05090
evm.TU.Gh_A05G2932	0.00345726	up	chrA05:71177672-71178193:+	.	.	pfam01190
evm.TU.Gh_D08G0562	0.00242879	up	chrD08:6582415-6583801:+	Q50EX6	ECU11g1690	pfam00249
evm.TU.Gh_D11G1628	2.29543e-10	up	chrD11:17206957-17208363:+	Q9SRT9	.	pfam03214
evm.TU.Gh_D02G0567	4.92712e-10	up	chrD02:7582311-7582514:+	P52778	.	pfam00407
evm.TU.Gh_D05G0991	1.96365e-41	up	chrD05:8380232-8381999:-	Q8L817	BH0360	pfam00194
evm.TU.Gh_D09G2347	1.5574e-07	up	chrD09:50468608-50468856:+	.	.	pfam05553
evm.TU.Gh_A05G1420	0.0268907	up	chrA05:14729091-14729456:-	Q9LSQ6	YOR257w	pfam13833
evm.TU.Gh_A01G0651	0.00232929	up	chrA01:11854200-11856388:+	.	.	pfam12056
evm.TU.Gh_A11G1874	0.0155523	up	chrA11:47776862-47778333:-	Q9ZRF1	SMc00680	pfam08240
evm.TU.Gh_A11G0472	2.06648e-08	up	chrA11:4539061-4539555:+	.	.	pfam05340
evm.TU.Gh_D11G0236	6.78694e-10	up	chrD11:1965207-1965902:+	.	.	pfam04794
evm.TU.Gh_D11G0235	3.82308e-27	up	chrD11:1954792-1955280:-	.	.	pfam05922
evm.TU.Gh_A12G1075	0.0393461	up	chrA12:63238535-63239213:+	.	.	pfam09744
evm.TU.Gh_D12G2670	8.36924e-15	up	chrscaffold4576_D12:56197-57093:+	P19172	.	pfam00704
evm.TU.Gh_D01G0661	0.000281512	up	chrD01:9282878-9283315:-	.	.	pfam04885
evm.TU.Gh_D09G1856	0.0130386	up	chrD09:46077757-46082200:-	P29001	BS_sacC	pfam00251
evm.TU.Gh_A12G0663	0.0320863	up	chrA12:22808825-22809877:+	Q9CAD5	.	pfam00069
evm.TU.Gh_A12G0665	1.47484e-19	up	chrA12:22814476-22824469:-	Q9VQX4	SA1729	pfam04095
evm.TU.Gh_D04G1272	0.00106985	up	chrD04:41839174-41840087:+	O80450	.	pfam13837
evm.TU.Gh_D09G0971	0	up	chrD09:35367083-35367637:-	P33154	YJL078c_1	pfam00188
evm.TU.Gh_A07G1532	0.0339416	up	chrA07:51991212-51991649:+	.	.	pfam13499
evm.TU.Gh_A11G2621	0.0184387	up	chrA11:87281640-87282224:-	F4JUF8	.	pfam03018
evm.TU.Gh_D12G1442	3.05126e-06	up	chrD12:44282095-44283884:-	Q9ZUD9	.	pfam12174
evm.TU.Gh_A03G0570	3.20773e-15	up	chrA03:14845236-14847248:-	Q9LV10	ECU11g1050	pfam00854
evm.TU.Gh_A10G0359	9.99633e-08	up	chrA10:3308002-3309286:+	Q93WV4	.	pfam03106
evm.TU.Gh_A03G0680	0.020437	up	chrA03:23946975-23947307:+	Q9SRR7	.	pfam13499
evm.TU.Gh_A12G2622	2.88721e-06	up	chrscaffold3385_A12:49766-51061:-	Q96519	.	pfam00141
evm.TU.Gh_D11G1607	0.0012093	up	chrD11:16836394-16836606:+	.	.	pfam08630
evm.TU.Gh_A08G0907	1.00507e-09	up	chrA08:55727791-55728574:-	P46897	.	pfam00046
evm.TU.Gh_A08G0909	1.85788e-34	up	chrA08:56106003-56106783:-	Q9M276	.	pfam00046
evm.TU.Gh_A01G0034	0.00848261	up	chrA01:218447-225598:+	Q2KJA1	.	pfam14604
evm.TU.Gh_A01G0038	4.42966e-07	up	chrA01:263018-265422:-	Q0IGM7	.	pfam00643
evm.TU.Gh_D05G1137	0.000196348	up	chrD05:9746886-9748304:-	Q9SAH7	.	pfam03106
evm.TU.Gh_D08G2618	0.0429904	up	chrD08:65737021-65739884:+	P62598	.	pfam00072
evm.TU.Gh_D11G1338	1.68093e-06	up	chrD11:12901191-12901508:+	.	.	pfam09852
evm.TU.Gh_A05G0748	4.5654e-07	up	chrA05:7739025-7740560:-	P48422	AGc2890	pfam00067
evm.TU.Gh_A03G1229	0.000171814	up	chrA03:86766784-86770208:-	Q8S528	SPAC9E9.09c	pfam00171
evm.TU.Gh_A01G0968	0.0329299	up	chrA01:26043813-26047183:-	.	.	pfam09819
evm.TU.Gh_A03G0944	1.83198e-19	up	chrA03:60522384-60523564:+	Q96519	.	pfam00141
evm.TU.Gh_A11G2617	1.14393e-05	up	chrA11:87114927-87116327:+	.	.	pfam06101
evm.TU.Gh_A01G0388	0	up	chrA01:5986216-5987538:+	Q39688	.	pfam01453
evm.TU.Gh_A01G0389	1.18236e-124	up	chrA01:5990955-5992277:+	Q39688	.	pfam01453
evm.TU.Gh_A01G0387	0.00021136	up	chrA01:5957355-5958734:-	Q39688	.	pfam01453
evm.TU.Gh_D13G1220	0.0420092	up	chrD13:36718329-36722369:-	.	.	pfam08016
evm.TU.Gh_A05G1309	7.20758e-58	up	chrA05:13434687-13435790:-	Q7XWK5	AF1946_2	pfam00112
evm.TU.Gh_A02G0694	0.00153265	up	chrA02:11719940-11721641:+	Q8L9J7	.	pfam03083
evm.TU.Gh_D09G1302	1.7843e-09	up	chrD09:40188024-40194045:-	O23826	SPAC25G10.07c	pfam00225
evm.TU.Gh_A08G2192	1.11983e-24	up	chrA08:102945437-102947059:+	O04719	SPCC1223.11	pfam00481
evm.TU.Gh_D03G0311	1.46939e-53	up	chrD03:3545176-3549024:-	Q9T074	YKR097w	pfam01293
evm.TU.Gh_Sca005135G01	1.53638e-55	up	chrscaffold5135:7536-8213:+	P32765	.	pfam00197
evm.TU.Gh_Sca005135G02	3.36879e-10	up	chrscaffold5135:9962-10636:+	P32765	.	pfam00197
evm.TU.Gh_A01G0670	1.44294e-07	up	chrA01:12124872-12126508:+	Q9LPS9	RSc0541	pfam02678
evm.TU.Gh_D01G0503	1.03863e-42	up	chrD01:6217064-6218001:+	.	.	pfam12481
evm.TU.Gh_D08G0044	3.58807e-08	up	chrD08:390659-392271:+	P0C883	.	pfam03514
evm.TU.Gh_D01G1674	0.0033915	up	chrD01:52675534-52677557:+	.	.	pfam03168
evm.TU.Gh_D01G1675	1.13708e-174	up	chrD01:52679712-52746105:-	Q9SX98	.	pfam01490
evm.TU.Gh_D01G2016	3.48327e-20	up	chrD01:59026040-59028376:+	Q9LZS7	.	pfam00657
evm.TU.Gh_D01G2012	0.0390814	up	chrD01:58929625-58929915:-	.	.	pfam05232
evm.TU.Gh_D06G1303	0.0483752	up	chrD06:39506622-39513749:+	Q8W4G6	Cgl2127_1	pfam00069
evm.TU.Gh_D06G1302	1.28062e-56	up	chrD06:39501782-39505778:+	Q8GYA4	MYPU_6850	pfam07714
evm.TU.Gh_A09G1348	0.0197208	up	chrA09:66231719-66233294:+	.	.	pfam10358
evm.TU.Gh_D08G2557	1.77713e-65	up	chrD08:65271075-65272697:+	O04719	SPCC1223.11	pfam00481
evm.TU.Gh_D08G2552	1.23746e-46	up	chrD08:65236838-65237725:+	O65896	YPO1512	pfam08211
evm.TU.Gh_A05G2005	7.08911e-05	up	chrA05:21516840-21518641:+	Q38873	YDL192w	pfam00025
evm.TU.Gh_A13G0720	3.14807e-11	up	chrA13:23715682-23756271:-	Q9FZE0	BH1923	pfam00232
evm.TU.Gh_D10G0916	2.25326e-07	up	chrD10:12124980-12125687:+	Q9FGD6	.	pfam02701
evm.TU.Gh_D03G1836	0.0221155	up	chrscaffold3939_D03:20694-23566:+	Q8W4R9	.	pfam00892
evm.TU.Gh_A12G2171	3.12942e-07	up	chrA12:84524789-84525856:-	P46897	ECU03g1170	pfam00046
evm.TU.Gh_A13G0318	0.0483752	up	chrA13:3950938-3951536:+	Q93ZD7	.	pfam01544
evm.TU.Gh_D01G1221	7.02991e-05	up	chrD01:29580300-29581502:-	D4N502	PA4191	pfam14226
evm.TU.Gh_D10G1903	1.13588e-16	up	chrD10:53217919-53223038:+	Q9MA15	all4960	pfam03109
evm.TU.Gh_A07G0413	2.13433e-19	up	chrA07:5274024-5279043:+	Q9M2Z8	.	pfam00153
evm.TU.Gh_D12G2616	5.85148e-05	up	chrD12:58967275-58970067:+	.	.	pfam04750
evm.TU.Gh_D05G0036	0.00159323	up	chrD05:331906-333324:-	Q9C7N5	.	pfam00657
evm.TU.Gh_D09G1062	1.14007e-09	up	chrD09:36742105-36748390:+	Q9C8J8	YCR011c_2	pfam01061
evm.TU.Gh_A05G3387	1.09599e-08	up	chrA05:88524969-88525565:+	P13087	.	pfam00197
evm.TU.Gh_A05G3386	0	up	chrA05:88520037-88520633:+	P13087	.	pfam00197
evm.TU.Gh_D04G0515	0.0374139	up	chrD04:8800663-8802228:-	Q9LII9	.	pfam00657
evm.TU.Gh_D01G1963	8.76656866959846e-314	up	chrD01:58094108-58096308:-	Q43714	.	pfam03936
evm.TU.Gh_Sca005107G02	0.00132427	up	chrscaffold5107:22106-22732:+	.	.	pfam13556
evm.TU.Gh_D13G2261	0.011274	up	chrD13:58649384-58652102:+	Q9LXV2	ECU11g1690	pfam00249
evm.TU.Gh_D13G2268	0.0300906	up	chrD13:58722124-58725888:+	Q9LPS1	SPAC24H6.04	pfam00349
evm.TU.Gh_A09G0303	0.0396858	up	chrA09:10505739-10513751:-	Q6PWU2	.	pfam01397
evm.TU.Gh_A11G1156	1.30489e-09	up	chrA11:13935928-13937199:-	O23628	SPBC11B10.10c	pfam00125
evm.TU.Gh_A12G2341	1.94079e-36	up	chrA12:85985106-85988450:+	A6P6V9	BS_yvdP	pfam01565
evm.TU.Gh_D07G0029	2.72536e-07	up	chrD07:302509-304995:-	Q94DH3	.	pfam00249
evm.TU.Gh_D13G2436	1.64479e-07	up	chrD13:60339080-60340522:+	Q54R82	.	pfam00069
evm.TU.Gh_D05G1884	0.000522141	up	chrD05:17203876-17208074:-	Q5EAF2	YNL106c_2	pfam03372
evm.TU.Gh_D06G1695	7.24113e-127	up	chrD06:55791344-55794459:+	Q8LG88	SA1732	pfam00939
evm.TU.Gh_D09G0578	1.94157e-05	up	chrD09:28188906-28191824:+	Q9LIR6	.	pfam01373
evm.TU.Gh_A09G0913	1.34758e-08	up	chrA09:57912121-57912989:+	Q9FMR3	.	pfam02365
evm.TU.Gh_D08G1225	2.55902e-08	up	chrD08:39378391-39379287:+	Q9C7W2	.	pfam00847
evm.TU.Gh_A09G2207	1.39268e-25	up	chrA09:74959415-74976390:+	D1KF50	FN0592	pfam00580
evm.TU.Gh_A09G2206	3.34327e-84	up	chrA09:74954800-74958739:+	.	.	pfam02466
evm.TU.Gh_A09G2205	6.10113e-11	up	chrA09:74949198-74954070:+	P42762	alr2999	pfam07724
evm.TU.Gh_D09G2048	4.23104e-07	up	chrD09:47810407-47821212:-	P22195	.	pfam00141
evm.TU.Gh_D12G2456	1.11771e-10	up	chrD12:57539115-57543756:-	Q9ZW95	AGc2890	pfam00067
evm.TU.Gh_D09G2019	1.84404e-09	up	chrD09:47612792-47613591:-	P27054	.	pfam00182
evm.TU.Gh_D07G2198	0.000874965	up	chrD07:52753639-52755090:-	Q54DY9	SPAC644.07	pfam14363
evm.TU.Gh_A11G2183	1.11733e-05	up	chrA11:72672043-72672826:+	Q9FIC6	.	pfam00190
evm.TU.Gh_D07G2191	0.0274183	up	chrD07:52694692-52696583:+	Q6X5Y6	.	pfam00847
evm.TU.Gh_D09G1987	8.08478e-12	up	chrD09:47351444-47351689:+	.	.	pfam10326
evm.TU.Gh_D13G0068	0.00477388	up	chrD13:764392-764652:+	.	.	pfam11045
evm.TU.Gh_D05G0154	0.000353465	up	chrD05:1545607-1546840:+	O80822	.	pfam00141
evm.TU.Gh_D05G0807	4.38972e-07	up	chrD05:6771535-6772831:-	Q9FMR0	.	pfam00141
evm.TU.Gh_D03G1376	1.83646e-16	up	chrD03:42380352-42381734:-	Q8LL69	.	pfam02458
evm.TU.Gh_A02G1196	0.0270485	up	chrA02:68209269-68222043:-	Q76CU2	.	pfam01061
evm.TU.Gh_A06G1322	4.28708e-07	up	chrA06:94216539-94218932:+	Q9C519	.	pfam03106
evm.TU.Gh_D11G2636	0.00585792	up	chrD11:55059812-55068756:+	.	.	pfam02383
evm.TU.Gh_D12G0648	3.49018e-05	up	chrD12:12936371-12937825:+	O80470	all3634	pfam00657
evm.TU.Gh_A01G0782	0.0283211	up	chrA01:16831965-16834263:+	Q5KS50	.	pfam03000
evm.TU.Gh_D05G3876	9.54345e-42	up	chrscaffold4074_D05:80624-82689:+	Q39023	.	pfam00069
evm.TU.Gh_D04G1708	1.52234e-65	up	chrD04:49286592-49287616:+	Q947C5	VCA0183_1	pfam00042
evm.TU.Gh_D13G0620	3.32063e-68	up	chrD13:8647841-8652445:+	P51118	YPR035w	pfam00120
evm.TU.Gh_A10G0624	7.92328e-11	up	chrA10:9975515-9977712:+	Q94CD1	.	pfam02458
evm.TU.Gh_Sca011512G01	0.0255794	up	chrscaffold11512:843-1196:+	.	.	pfam11336
evm.TU.Gh_D09G0716	0.000894287	up	chrD09:31237441-31240039:-	A0SPJ9	.	pfam02365
evm.TU.Gh_D08G1776	0.0005427	up	chrD08:54175086-54176147:+	O23547	.	pfam03330
evm.TU.Gh_D08G1777	0	up	chrD08:54180358-54181440:+	O23547	.	pfam03330
evm.TU.Gh_A06G0019	0.0171236	up	chrA06:84546-85807:+	Q43872	.	pfam00141
evm.TU.Gh_A06G0014	5.58678e-06	up	chrA06:53681-58615:+	Q8GT74	.	pfam13639
evm.TU.Gh_A10G1030	2.44295e-14	up	chrA10:39042996-39045644:+	.	.	pfam11894
evm.TU.Gh_D13G0415	1.97866e-57	up	chrD13:4649301-4650674:+	Q9AT54	.	pfam04344
evm.TU.Gh_D05G0838	0.0223563	up	chrD05:7023639-7023935:+	.	.	pfam02238
evm.TU.Gh_D04G1142	2.15339e-05	up	chrD04:37295183-37299176:-	.	.	pfam14309
evm.TU.Gh_A04G1216	0.000223508	up	chrA04:62348580-62353560:-	Q6H501	SPAC1F5.12_2	pfam02386
evm.TU.Gh_A08G1811	2.98444e-51	up	chrA08:98652729-98653918:-	Q9FXB2	SPBC4C3.08	pfam01501
evm.TU.Gh_A08G1819	0.0152686	up	chrA08:98812304-98816057:+	Q7Z6M1	.	pfam13418
evm.TU.Gh_A04G1219	0.00965167	up	chrA04:62374920-62375222:-	.	.	pfam05894
evm.TU.Gh_A08G0147	4.61605e-05	up	chrA08:1425790-1426257:+	.	.	pfam06873
evm.TU.Gh_D05G2702	0.0215981	up	chrD05:28669436-28669756:-	.	.	pfam10428
evm.TU.Gh_D09G1021	4.22171e-29	up	chrD09:36189413-36193214:-	O49839	Cgl2127_1	pfam00069
evm.TU.Gh_A12G1424	0.0186445	up	chrA12:72976589-72977125:+	P17801	.	pfam01453
evm.TU.Gh_D06G0093	0.0107406	up	chrD06:1000019-1000357:-	.	.	pfam11718
evm.TU.Gh_D06G0090	2.0011e-69	up	chrD06:985143-986633:+	P48417	.	pfam00067
evm.TU.Gh_D06G0091	4.39291e-28	up	chrD06:986778-987428:+	P48417	Rv0764c	pfam00067
evm.TU.Gh_A07G0673	2.21495e-25	up	chrA07:9808854-9848746:-	Q8RWF5	SPAC11D3.06	pfam01554
evm.TU.Gh_A07G0674	0.0296909	up	chrA07:9857429-9857962:-	.	.	pfam14009
evm.TU.Gh_A05G1140	4.28708e-07	up	chrA05:11551379-11553614:-	Q93ZH2	YGL237c	pfam02045
evm.TU.Gh_Sca069821G01	0.00946904	up	chrscaffold69821:305-648:-	P28002	.	pfam00891
evm.TU.Gh_D11G3512	1.97964e-05	up	chrscaffold4562_D11:106637-111115:+	Q84TE6	.	pfam02365
evm.TU.Gh_D09G1011	1.5223e-11	up	chrD09:36052487-36052951:-	O22755	.	pfam13639
evm.TU.Gh_A06G0439	0.00596821	up	chrA06:7844433-7845470:+	P51613	STM0233	pfam00182
evm.TU.Gh_A06G0432	0.00213132	up	chrA06:7436562-7437662:+	.	.	pfam04640
evm.TU.Gh_D11G2840	1.90375e-51	up	chrD11:58337071-58339434:-	Q93VV5	.	pfam00854
evm.TU.Gh_D06G1578	1.64837e-51	up	chrD06:52817685-52822968:-	Q9SYG7	TVN1054	pfam00171
evm.TU.Gh_D06G2306	8.66125e-07	up	chrscaffold4090_D06:56029-57397:-	.	.	pfam06432
evm.TU.Gh_D09G1677	7.44759e-07	up	chrD09:44424434-44428129:+	O81906	MYPU_6850	pfam00069
evm.TU.Gh_A13G0006	0.000777196	up	chrA13:65316-65993:-	.	.	pfam03067
evm.TU.Gh_A04G1191	0.0375054	up	chrA04:62086707-62087492:+	.	.	pfam08241
evm.TU.Gh_A08G1178	0.00550359	up	chrA08:81666800-81668383:-	O80823	BH0579	pfam00067
evm.TU.Gh_D13G2209	1.50063e-08	up	chrD13:58222435-58222908:+	Q9FHH5	.	pfam01061
evm.TU.Gh_A10G1243	6.14501e-08	up	chrA10:64635505-64635810:+	Q8W453	.	pfam14368
evm.TU.Gh_D10G2380	0.0121383	up	chrD10:62800145-62804518:-	C0LGP4	alr0124_1	pfam00069
evm.TU.Gh_D07G1192	2.01413e-06	up	chrD07:18128470-18129072:-	.	.	pfam14009
evm.TU.Gh_A03G1733	0.00419421	up	chrA03:98560251-98561841:+	P21298	.	pfam00257
evm.TU.Gh_D02G0709	1.46211e-06	up	chrD02:10179085-10181610:-	Q9FH76	slr0574	pfam00067
evm.TU.Gh_D11G2574	1.88118e-05	up	chrD11:53284375-53284599:+	.	.	pfam08744
evm.TU.Gh_D10G2071	2.02348e-14	up	chrD10:56978079-56982699:-	P51281	slr0692	pfam13238
evm.TU.Gh_D02G1367	5.0611e-27	up	chrD02:45989871-45991205:-	Q5PNY6	.	pfam04564
evm.TU.Gh_A03G0528	7.99422e-09	up	chrA03:12730496-12731162:+	Q41001	.	pfam02298
evm.TU.Gh_D13G1389	0.00115702	up	chrD13:43546246-43547723:-	Q9FGF0	SPAC5H10.03	pfam00300
evm.TU.Gh_D11G2578	1.86636e-07	up	chrD11:53424501-53425409:-	.	.	pfam03140
evm.TU.Gh_A13G0840	3.99957e-05	up	chrA13:40618844-40620555:-	Q8LB81	all3634	pfam00657
evm.TU.Gh_D05G0299	1.4864e-27	up	chrD05:2580857-2582023:-	Q9SZI6	YMR136w	pfam00320
evm.TU.Gh_D10G1008	4.04794e-26	up	chrD10:14725207-14726727:-	Q9FMY1	VNG0422G	pfam00067
evm.TU.Gh_A06G1171	0.00129243	up	chrA06:81978099-81978395:+	.	.	pfam04922
evm.TU.Gh_A06G1173	0.00554807	up	chrA06:83229434-83230548:+	Q7XWK5	AF1946_2	pfam00112
evm.TU.Gh_A07G1256	0.00746693	up	chrA07:28934970-28935753:-	P92997	.	pfam00190
evm.TU.Gh_D05G1168	0.0117706	up	chrD05:10068487-10070289:-	.	.	pfam13041
evm.TU.Gh_A06G1285	0.0019758	up	chrA06:92666971-92668541:+	O50046	all3794	pfam00291
evm.TU.Gh_D13G2341	9.72345e-05	up	chrD13:59657712-59658044:+	Q0WMV8	.	pfam03660
evm.TU.Gh_D13G0380	7.86663e-09	up	chrD13:4097302-4098327:-	.	.	pfam07816
evm.TU.Gh_D08G1944	0.0333346	up	chrD08:57663195-57663959:-	.	.	pfam04525
evm.TU.Gh_D04G1784	5.15044e-08	up	chrD04:50196021-50197987:+	.	.	pfam09713
evm.TU.Gh_D02G0508	0.00252532	up	chrD02:6648214-6650412:+	C6TBD0	.	pfam04535
evm.TU.Gh_D05G3099	1.71721e-07	up	chrD05:44199323-44199568:+	.	.	pfam01757
evm.TU.Gh_D08G0364	0.00382664	up	chrD08:3717127-3717774:-	.	.	pfam05515
evm.TU.Gh_A01G0639	1.34068e-19	up	chrA01:11509602-11511977:-	Q9C519	.	pfam03106
evm.TU.Gh_A01G0634	5.44512e-14	up	chrA01:11354487-11356662:+	Q9FIA1	PA4921	pfam00657
evm.TU.Gh_A01G0632	2.66111e-06	up	chrA01:11338400-11338657:+	.	.	pfam05285
evm.TU.Gh_A11G3019	4.80119e-29	up	chrscaffold2731_A11:19593-24401:-	Q9SD34	.	pfam02201
evm.TU.Gh_D04G1843	6.41566e-07	up	chrD04:50808345-50824562:+	Q8C8R3	all2748	pfam12796
evm.TU.Gh_D03G0809	0.000187167	up	chrD03:27747494-27750790:+	.	.	pfam12730
evm.TU.Gh_A04G0476	0.00220083	up	chrA04:20907065-20908288:-	Q9SF15	.	pfam04564
evm.TU.Gh_A08G1911	4.67374e-26	up	chrA08:99831810-99834597:+	Q99090	.	pfam12498
evm.TU.Gh_A08G0736	1.76117e-54	up	chrA08:21840993-21855837:-	Q940M4	.	pfam00083
evm.TU.Gh_D08G1633	5.34725e-10	up	chrD08:51366027-51367980:-	.	.	pfam06818
evm.TU.Gh_D10G1900	8.28487e-10	up	chrD10:53124887-53127524:-	P80196	.	pfam00445
evm.TU.Gh_D08G0655	0.0445321	up	chrD08:8404859-8405182:-	.	.	pfam02867
evm.TU.Gh_A11G2242	6.10965e-07	up	chrA11:77201663-77202405:+	O24542	.	pfam02309
evm.TU.Gh_A02G0322	0.0486986	up	chrA02:3825650-3829330:-	Q8LAX0	BS_ybgG	pfam02574
evm.TU.Gh_A04G1296	2.17468e-77	up	chrscaffold750_A04:60448-63104:+	Q39760	.	pfam03936
evm.TU.Gh_A04G1290	2.66164e-08	up	chrscaffold747_A04:9634-10580:+	Q39760	.	pfam01397
evm.TU.Gh_A04G1291	2.20392e-08	up	chrscaffold747_A04:11083-12389:+	Q39760	.	pfam03936
evm.TU.Gh_D13G1817	3.62287e-15	up	chrD13:53235733-53237013:-	P32045	.	pfam00967
evm.TU.Gh_D13G1816	4.10393e-11	up	chrD13:53217882-53218310:-	P29063	.	pfam00967
evm.TU.Gh_D13G1810	3.91202e-06	up	chrD13:53131460-53131738:+	.	.	pfam05678
evm.TU.Gh_A06G1944	1.62304e-98	up	chrscaffold1312_A06:55207-62549:+	Q9SMZ4	YNR050c	pfam03435
evm.TU.Gh_A12G1939	4.75287e-06	up	chrA12:82211964-82236036:+	Q38946	TM1015	pfam00208
evm.TU.Gh_A10G1913	0.000974936	up	chrA10:95834259-95835848:-	.	.	pfam00646
evm.TU.Gh_D02G1963	2.3378e-53	up	chrD02:63558389-63560423:-	O64967	YML075c	pfam00368
evm.TU.Gh_D02G1962	1.16141e-38	up	chrD02:63549091-63551149:-	O64966	YML075c	pfam00368
evm.TU.Gh_A05G0372	1.2349e-06	up	chrA05:4079021-4080296:-	Q9FLN0	.	pfam00657
evm.TU.Gh_A05G1978	0.00124135	up	chrA05:21172709-21172948:-	.	.	pfam04789
evm.TU.Gh_A05G1979	0.000310124	up	chrA05:21175129-21175284:-	.	.	pfam13327
evm.TU.Gh_A02G1119	1.0019e-26	up	chrA02:60773746-60776235:+	Q43866	BS_sacC	pfam00251
evm.TU.Gh_D01G0291	6.4285e-70	up	chrD01:2846779-2848572:-	Q9M6E8	all1106	pfam03055
evm.TU.Gh_D05G1208	1.61549e-41	up	chrD05:10375730-10376858:+	.	.	pfam13414
evm.TU.Gh_A13G2148	0.0027032	up	chrscaffold3441_A13:5103-5450:-	.	.	pfam02956
evm.TU.Gh_D10G0719	7.68526e-15	up	chrD10:8331646-8332149:+	Q9ZV52	.	pfam03330
evm.TU.Gh_D10G0717	0.000180777	up	chrD10:8295649-8295924:+	.	.	pfam05553
evm.TU.Gh_A01G1702	0.00251247	up	chrA01:95784709-95785230:+	.	.	pfam00979
evm.TU.Gh_D12G2775	1.76173e-16	up	chrscaffold4599_D12:14251-16471:-	Q9FFW5	.	pfam00069
evm.TU.Gh_D11G1033	0.0157158	up	chrD11:9097990-9098556:+	Q1ECI2	.	pfam00847
evm.TU.Gh_D11G1052	3.34136e-25	up	chrD11:9351818-9352653:-	P46897	ECU03g1170	pfam00046
evm.TU.Gh_D05G2512	0.00457943	up	chrD05:25255757-25258332:-	O81001	.	pfam08879
evm.TU.Gh_D05G2515	3.79631e-45	up	chrD05:25338447-25341361:-	Q9M439	BS_ywaA	pfam01063
evm.TU.Gh_D06G0114	1.9584e-17	up	chrD06:1185086-1185665:+	Q9T076	.	pfam02298
evm.TU.Gh_A02G0430	8.51147e-20	up	chrA02:5810934-5811946:+	P81391	ECU11g1690	pfam00249
evm.TU.Gh_A13G1352	0.0354171	up	chrA13:69473851-69475832:+	Q9SD53	.	pfam03140
evm.TU.Gh_A13G1351	3.27664e-07	up	chrA13:69390752-69392985:-	Q9SD53	.	pfam03140
evm.TU.Gh_D01G0404	0.00344733	up	chrD01:4809326-4811155:-	Q9MAH4	YCR011c_2	pfam01061
evm.TU.Gh_D10G1082	7.32797e-205	up	chrD10:17112743-17114374:+	A6P6V9	BS_yvdP	pfam01565
evm.TU.Gh_D13G1403	5.06659e-13	up	chrD13:44168208-44168618:+	P68428	.	pfam00125
evm.TU.Gh_D01G2338	1.35686e-98	up	chrscaffold3717_D01:135275-136597:+	Q39688	.	pfam01453
evm.TU.Gh_D01G2335	1.14574e-87	up	chrscaffold3717_D01:111312-112691:-	Q39688	.	pfam01453
evm.TU.Gh_D01G2337	2.0847e-55	up	chrscaffold3717_D01:125572-131568:+	Q39688	.	pfam01453
evm.TU.Gh_A11G1206	0.0282771	up	chrA11:14944450-14946459:+	Q94K75	.	pfam07498
evm.TU.Gh_D05G2983	2.29523e-138	up	chrD05:36954901-36956563:-	O49858	alr4833	pfam00067
evm.TU.Gh_A11G0968	4.84632e-15	up	chrA11:10552699-10553786:-	Q86UK7	SPCC1223.01	pfam13920
evm.TU.Gh_D09G0743	0.00105662	up	chrD09:31625500-31626777:-	Q8LBM2	.	pfam06200
evm.TU.Gh_D05G3582	1.50273e-06	up	chrD05:59277630-59281776:+	Q9LRR4	.	pfam00931
evm.TU.Gh_D05G3635	0.0133465	up	chrD05:60442682-60443017:+	Q8W453	.	pfam14368
evm.TU.Gh_D05G1985	1.21006e-05	up	chrD05:18259057-18269396:-	P17801	.	pfam00069
evm.TU.Gh_D05G3628	0.00182171	up	chrD05:60130242-60131696:+	Q9C9H7	.	pfam13855
evm.TU.Gh_A11G0554	4.52009e-26	up	chrA11:5232246-5233055:-	.	.	pfam14009
evm.TU.Gh_D02G1493	1.28708e-10	up	chrD02:51286481-51288217:+	Q9FYA2	.	pfam03106
evm.TU.Gh_D11G1521	0.0103269	up	chrD11:15236218-15236622:+	Q9SI09	.	pfam13639
evm.TU.Gh_D08G0588	5.35448e-05	up	chrD08:7054406-7056926:+	P35336	AGl3361	pfam00295
evm.TU.Gh_D05G2356	1.42796e-07	up	chrD05:23393118-23395516:-	Q6Z8L2	YFL041w	pfam07732
evm.TU.Gh_D05G2354	1.79341e-278	up	chrD05:23304099-23306467:-	Q6Z8L2	YFL041w	pfam07732
evm.TU.Gh_D03G0038	0.0036226	up	chrD03:261246-262632:+	Q8LB81	all3634	pfam00657
evm.TU.Gh_A07G1705	6.74429e-36	up	chrA07:69396500-69397102:+	.	.	pfam07172
evm.TU.Gh_A05G1726	0.000192795	up	chrA05:18208806-18214762:+	O48723	RC0922	pfam01734
evm.TU.Gh_A13G1119	4.83922e-08	up	chrA13:62125175-62128806:+	Q6NPD7	.	pfam00293
evm.TU.Gh_A13G1118	8.20884e-20	up	chrA13:62117924-62119382:-	Q9FGF0	.	pfam00300
evm.TU.Gh_D04G0087	8.20503e-50	up	chrD04:1179052-1179680:-	.	.	pfam00756
evm.TU.Gh_D09G1967	8.7824e-14	up	chrD09:47117426-47118877:-	Q8H038	.	pfam03016
evm.TU.Gh_A07G0540	2.77228e-12	up	chrA07:7333623-7342034:-	Q9C9X3	.	pfam00191
evm.TU.Gh_D11G3220	4.74375e-05	up	chrD11:65170974-65172821:-	P0DI43	.	pfam04535
evm.TU.Gh_A09G0785	0.000856385	up	chrA09:54653664-54654035:-	O02414	.	pfam01221
evm.TU.Gh_A09G0787	0.0245403	up	chrA09:54661961-54664314:-	Q9CA93	.	pfam00153
evm.TU.Gh_D03G1650	0.0123405	up	chrD03:46547589-46551358:+	.	.	pfam03261
evm.TU.Gh_Sca008656G01	3.6658e-54	up	chrscaffold8656:2255-3589:+	Q9ZTA3	PA0147	pfam03171
evm.TU.Gh_A05G2878	1.12008e-07	up	chrA05:67387167-67389788:-	P51091	PA4191	pfam14226
evm.TU.Gh_A01G0235	9.45871e-11	up	chrA01:2254270-2256036:-	Q9FGY4	.	pfam00646
evm.TU.Gh_A05G1840	1.87049e-09	up	chrA05:19279523-19279874:-	Q9M2Y0	.	pfam06404
evm.TU.Gh_A06G1031	0.0195558	up	chrA06:55250104-55260227:+	.	.	pfam13414
evm.TU.Gh_D07G0881	1.76849e-05	up	chrD07:11441079-11446687:+	Q9FH75	DR2278	pfam00060
evm.TU.Gh_D05G1041	3.04468e-32	up	chrD05:8790643-8802641:-	Q9M8S6	all2748	pfam12796
evm.TU.Gh_D12G0084	0.00248332	up	chrD12:1064748-1064924:-	.	.	pfam07904
evm.TU.Gh_D05G1955	1.29697e-55	up	chrD05:17968804-17971083:-	O65351	.	pfam00082
evm.TU.Gh_A03G0803	3.69664e-189	up	chrA03:40827168-40830425:+	Q9FR44	mll3672	pfam08241
evm.TU.Gh_D12G1160	1.23501e-21	up	chrD12:38662690-38664153:+	O23090	.	pfam14215
evm.TU.Gh_D12G1161	0.00604007	up	chrD12:38711928-38712311:+	Q39204	.	pfam07499
evm.TU.Gh_A09G1027	6.40535e-05	up	chrA09:60391004-60392983:+	Q3E9B8	.	pfam01061
evm.TU.Gh_A02G0509	2.72522e-06	up	chrA02:7491990-7492564:-	O50001	.	pfam00407
evm.TU.Gh_A10G0875	0.00095934	up	chrA10:19013571-19015097:+	Q42600	BH0579	pfam00067
evm.TU.Gh_D01G1991	5.4552e-38	up	chrD01:58657820-58658668:-	Q94KL8	.	pfam13561
evm.TU.Gh_A11G1108	0.000798032	up	chrA11:12949196-12956123:-	Q9SY14	SPAC2G11.09	pfam02714
evm.TU.Gh_A05G2986	9.97422e-11	up	chrA05:73737335-73737925:-	.	.	pfam09184
evm.TU.Gh_D08G1872	1.58376e-20	up	chrD08:56386218-56388196:+	.	.	pfam07279
evm.TU.Gh_D08G0753	0.00101603	up	chrD08:11104230-11104640:-	.	.	pfam04018
evm.TU.Gh_D08G0751	1.22675e-25	up	chrD08:11092875-11093396:+	O65759	YDR225w	pfam00125
evm.TU.Gh_D08G0759	3.02949e-14	up	chrD08:11157308-11160460:-	Q9FVQ0	mll7934	pfam00743
evm.TU.Gh_A08G0385	0.0263351	up	chrA08:4848548-4848919:-	Q8L9P8	.	pfam05498
evm.TU.Gh_A09G0270	0.0030758	up	chrA09:8756184-8756665:+	.	.	pfam09713
evm.TU.Gh_D09G1353	0.000481299	up	chrD09:40845865-40847346:-	Q9ZQ96	.	pfam00201
evm.TU.Gh_Sca005812G01	3.36551e-47	up	chrscaffold5812:8311-9921:-	Q9SVG4	BS_yvdP	pfam01565
evm.TU.Gh_A05G3111	0.0361197	up	chrA05:80238509-80239179:-	.	.	pfam09713
evm.TU.Gh_A11G0338	2.07323e-36	up	chrA11:3091437-3095899:+	Q8LBB2	.	pfam00571
evm.TU.Gh_A11G0335	0.0125435	up	chrA11:3065930-3066352:+	Q8RYJ8	SPAC3A12.14	pfam13499
evm.TU.Gh_D05G3942	0.000148242	up	chrscaffold4084_D05:25125-26669:-	Q54DY9	YDR375c	pfam14363
evm.TU.Gh_A12G2420	2.92308e-17	up	chrA12:86702463-86703789:+	Q9LDE1	ECU11g1690	pfam00249
evm.TU.Gh_A07G0252	3.80808e-09	up	chrA07:3087793-3088878:+	.	.	pfam05910
evm.TU.Gh_D13G1005	1.12165e-07	up	chrD13:25073320-25075390:-	.	.	pfam04646
evm.TU.Gh_D13G1007	0.000217601	up	chrD13:25228697-25230759:+	Q09893	BMEII0272	pfam13419
evm.TU.Gh_D13G1002	0.00789899	up	chrD13:24671954-24672239:+	.	.	pfam09713
evm.TU.Gh_A06G0882	0.0205791	up	chrA06:33661683-33685470:+	Q8RWW1	.	pfam02990
evm.TU.Gh_A01G1737	3.13653e-97	up	chrA01:96491462-96509949:+	Q94KL7	CC0094	pfam00106
evm.TU.Gh_A01G1739	1.73539e-200	up	chrA01:96526314-96527345:-	Q94KL7	CC0094	pfam00106
evm.TU.Gh_D05G0638	0.000277792	up	chrD05:5120956-5126121:-	Q3S4A7	.	pfam02518
evm.TU.Gh_A11G1716	0.00503705	up	chrA11:26751630-26752781:+	Q9ZPY2	YFL041w	pfam07732
evm.TU.Gh_A03G1126	3.53014e-11	up	chrA03:81336310-81341648:-	Q9LK64	YDR135c	pfam00664
evm.TU.Gh_A05G2115	3.83081e-30	up	chrA05:24060793-24063195:+	Q9FY79	YMR058w	pfam07732
evm.TU.Gh_A05G2110	0.008407	up	chrA05:23890441-23891568:-	Q9C502	.	pfam07651
evm.TU.Gh_D12G1492	1.294e-99	up	chrD12:45221720-45223161:-	.	.	pfam00646
evm.TU.Gh_Sca004909G03	0.000544691	up	chrscaffold4909:15336-16801:+	O22822	BS_yojK	pfam00201
evm.TU.Gh_A10G0528	9.78044e-34	up	chrA10:6245106-6245825:+	Q9LRJ9	.	pfam01657
evm.TU.Gh_A10G0529	8.03808e-07	up	chrA10:6252461-6253778:+	Q9LRJ9	.	pfam01657
[truncated: 1,295 more rows]
