# Supplementary material for: Identification of Gossypium hirsutum long non-coding RNAs (lncRNAs) under salt stress
Source: BMC Plant Biol. 2018 Jan 25;18:23. doi: 10.1186/s12870-018-1238-0 (PMC5785843; doi:10.1186/s12870-018-1238-0)
Supplement: Supplementary file 8 — Analysis of lncRNA and their putative target (XLS 24 kb) [file 12870_2018_1238_MOESM8_ESM.xls]

## Sheet: Sheet1
TableS2: Differentially expressed lincRNAs and their putative cis target
LncRNA	LncRNA_position	Gene	Annotation	Position	Correlation	Distance
lnc_883	D03:3966859-3978868:-	Gh_D03G0339	MS_channel	chrD03:3979586-3985676:+	0.932	718
lnc_504	scaffold4697_D13:659095-661411:-	Gh_D13G2516	Kinesin	chrscaffold4697_D13:662614-667702:-	0.921	1203
lnc_242	A02:13833157-13838330:+	Gh_A02G0746	PEPcase	chrA02:13840387-13843027:-	0.968	2057
lnc_157	A05:73252871-73255876:+	Gh_A05G2976	Gp_dh_C	chrA05:73258028-73260422:-	0.999	2152
lnc_308	scaffold967_A04:53287-58221:+	Gh_A04G1388	EcoRI	chrscaffold967_A04:48009-49997:+	0.95	3290
lnc_894	D06:11787447-11793371:-	Gh_D06G0683	N6-adenineMlase	chrD06:11779747-11783994:+	0.918	3453
lnc_128	A05:21282651-21289801:-	Gh_A05G1992	eIF-5_eIF-2B	chrA05:21294537-21295865:-	0.953	4736
lnc_355	A10:89175222-89177827:-	Gh_A10G1673	Thioredoxin	chrA10:89184766-89187999:+	0.918	6939
lnc_504	scaffold4697_D13:659095-661411:-	Gh_D13G2514	CTC1	chrscaffold4697_D13:647671-647985:+	0.989	11110
lnc_839	D10:43477916-43480516:+	Gh_D10G1600	AUX_IAA	chrD10:43464956-43466647:+	0.909	11269
lnc_989	D04:2923801-2928965:+	Gh_D04G0204	Rsm22	chrD04:2940277-2940591:+	0.992	11312
lnc_388	A09:63366658-63369855:-	Gh_A09G1182	LRR_8	chrA09:63382555-63383547:-	1	12700
lnc_1045	D08:2468458-2470634:-	Gh_D08G0260	Mlo	chrD08:2484608-2489831:+	0.945	13974
lnc_175	A05:9850636-9855290:+	Gh_A05G0989	Prenyltrans_2	chrA05:9827217-9834060:-	0.993	16576
