# Supplementary material for: Identification of Gossypium hirsutum long non-coding RNAs (lncRNAs) under salt stress
Source: BMC Plant Biol. 2018 Jan 25;18:23. doi: 10.1186/s12870-018-1238-0 (PMC5785843; doi:10.1186/s12870-018-1238-0)
Supplement: Supplementary file 9 — Putative targets and target mimics of lincRNAs lnc_973. (XLSX 11 kb) [file 12870_2018_1238_MOESM9_ESM.xlsx]

## Sheet: Sheet1
Table S3: Primer list for gene-specifi primers
序号	Oligo名称*	碱基序列 (方向为5’to 3’)*
1	NC1 Forward	AGAGGTCGAGTCTTCGGACA
2	NC1 Reverse	GCTTGATCTTCTTGGGCTTG
3	lnc8.1 Forward	AGTTCACCAAATGATGGCTTCTA
4	lnc8.1 Reverse	ATAAGTGGGAGTATCGCAAGGT
5	lnc20.1 Forward	GTCTGACTCCCGAAACCTTGA
6	lnc20.1 Reverse	TTTGGGAAACCGATTTGAGC
7	lnc26.1 Forward	TGACCAGATAAGCCAAAGCC
8	lnc26.1 Reverse	CCTAAGTCTACCTAGCCTACCACC
9	lnc123.2 Forward	CAGGTGACGACGAGGAGACT
10	lnc123.2 Reverse	GACCAAATGCTGCCCAAAA
11	lnc128.1 Forward	TCACCGTCGCTTCAGCAC
12	lnc128.1 Reverse	GAGGGAGACTCTAGGTCAGTGATT
13	lnc269.1 Forward	CACCACTGCCTCATACGCTACC
14	lnc269.1 Reverse	AGTCACCACGCACTCCACCTC
15	lnc368.2 Forward	AAACCGTGGAACTGTTATGGA
16	lnc368.2 Reverse	CTCACGAACACTATTGTCCACC
17	lnc377.2 Forward	GCTCCATCCTCGAACCTTAC
18	lnc377.2 Reverse	CTCAGAGCAAATTCGGGAAC
19	lnc388.1 Forward	ATTCACCCGACGATTCTCCT
20	lnc388.1 Reverse	CAGAAGAAGACGCTGGAAGAAT
21	lnc883.1 Forward	CTCCCGTCCTCCCTATCGT
22	lnc883.1 Reverse	TTCTATCTGCCGCCTTTGG
23	lnc1045.1 Forward	TGCAAGAAACGGAGATGAAA
24	lnc1045.1 Reverse	TATAGATCGGCGTCGGGAGT
25	lnc801.2 Forward	TCGGGTGGTATTATGGAGGC
26	lnc801.2 Reverse	GCTTGGAAACGCTGGTGATC
27	msD03 Forward	TGCCAAGGTTGTAGAAAGTCC
28	msD03 Reverse	TGTTGCTTGTCGGAAACTCTT
29	LRR8 Reverse	GTCGTTTCCCTCACCCTGTT
30	LRR8 Forward	AATGGCGGGTTGTATGGTT
31	ghr-miR399 RT-Primer	CTCAACTGGTGTCGTGGAGTCGGCAATTCAGTTGAGCAGGGTAA
32	ghr-miR399 Q	gggTGCCAAAGGAGAATT
33	ghr-miR156e RT-Primer	CTCAACTGGTGTCGTGGAGTCGGCAATTCAGTTGAGGTGCTCAC
34	ghr-miR156e Q	ggggTGACAGAAGAGAGT
35	common primer	CAACTGGTGTCGTGGAGT
36	Gh_D05G0219 Forward	TGGTCTTATCACAGGGCTTAT
37	Gh_D05G0219 Reverse	TCCTTGTTCCCATCAGTC
38	Gh_D07G0254 Forward	CAATCCAAATGGGCAGAA
39	Gh_D07G0254 Reverse	AGCACCCAAGACCAACAA
40	Gh_D10G0325 Forward	AATCCAAATGGGCAGAAC
41	Gh_D10G0325 Reverse	CCCTGTAGCACCCAAGAC
